# Supplementary material for: An implantable soft robotic ventilator augments inspiration in a pig model of respiratory insufficiency
Source: Nat Biomed Eng. 2022 Dec 12;7(2):110–23. doi: 10.1038/s41551-022-00971-6 (PMC9991903; doi:10.1038/s41551-022-00971-6)
Supplement: Source Data Figs. 3–7 and Extended Data Figs. 1 and 2 — Statistical source data for Figs. 3–7 and Extended Data Figs. 1 and 2. [file 41551_2022_971_MOESM5_ESM.xlsx]

## Sheet: Fig3a
Time (s)	Actuator Pressure (psi)		Time (s)	Flow (L/s)		Time (s)	Volume (ml)
0	-0.575477		0	-0.173292		0	0.0687943
0.001	-0.572565		0.001	-0.173588		0.001	0.0686207
0.002	-0.578389		0.002	-0.173588		0.002	0.0684471
0.003	-0.584212		0.003	-0.173292		0.003	0.0682738
0.004	-0.592948		0.004	-0.173588		0.004	0.0681002
0.005	-0.595859		0.005	-0.173735		0.005	0.0679265
0.006	-0.590036		0.006	-0.173588		0.006	0.0677529
0.007	-0.587124		0.007	-0.173588		0.007	0.0675793
0.008	-0.587124		0.008	-0.173588		0.008	0.0674057
0.009	-0.584212		0.009	-0.173588		0.009	0.0672321
0.01	-0.592948		0.01	-0.173735		0.01	0.0670584
0.011	-0.598771		0.011	-0.173588		0.011	0.0668848
0.012	-0.598771		0.012	-0.172701		0.012	0.0667121
0.013	-0.598771		0.013	-0.172553		0.013	0.0665395
0.014	-0.598771		0.014	-0.172553		0.014	0.066367
0.015	-0.598771		0.015	-0.172701		0.015	0.0661943
0.016	-0.592948		0.016	-0.17211		0.016	0.0660222
0.017	-0.607506		0.017	-0.171519		0.017	0.0658507
0.018	-0.604595		0.018	-0.171371		0.018	0.0656793
0.019	-0.598771		0.019	-0.170337		0.019	0.0655089
0.02	-0.601683		0.02	-0.170189		0.02	0.0653388
0.021	-0.601683		0.021	-0.169155		0.021	0.0651696
0.022	-0.610418		0.022	-0.169007		0.022	0.0650006
0.023	-0.604595		0.023	-0.168564		0.023	0.064832
0.024	-0.604595		0.024	-0.167825		0.024	0.0646642
0.025	-0.601683		0.025	-0.167825		0.025	0.0644964
0.026	-0.598771		0.026	-0.166791		0.026	0.0643296
0.027	-0.61333		0.027	-0.166643		0.027	0.0641629
0.028	-0.610418		0.028	-0.165904		0.028	0.063997
0.029	-0.622065		0.029	-0.165461		0.029	0.0638316
0.03	-0.6308		0.03	-0.164722		0.03	0.0636669
0.031	-0.610418		0.031	-0.164427		0.031	0.0635024
0.032	-0.61333		0.032	-0.163688		0.032	0.0633387
0.033	-0.616241		0.033	-0.162358		0.033	0.0631764
0.034	-0.619153		0.034	-0.16221		0.034	0.0630142
0.035	-0.627888		0.035	-0.16088		0.035	0.0628533
0.036	-0.624977		0.036	-0.161028		0.036	0.0626923
0.037	-0.619153		0.037	-0.159994		0.037	0.0625323
0.038	-0.622065		0.038	-0.159698		0.038	0.0623726
0.039	-0.624977		0.039	-0.159107		0.039	0.0622135
0.04	-0.633712		0.04	-0.158664		0.04	0.0620548
0.041	-0.633712		0.041	-0.158221		0.041	0.0618966
0.042	-0.6308		0.042	-0.156595		0.042	0.06174
0.043	-0.624977		0.043	-0.1563		0.043	0.0615837
0.044	-0.627888		0.044	-0.155413		0.044	0.0614283
0.045	-0.636624		0.045	-0.155118		0.045	0.0612732
0.046	-0.6308		0.046	-0.154379		0.046	0.0611188
0.047	-0.639535		0.047	-0.154231		0.047	0.0609645
0.048	-0.636624		0.048	-0.153788		0.048	0.0608108
0.049	-0.627888		0.049	-0.152901		0.049	0.0606579
0.05	-0.633712		0.05	-0.152901		0.05	0.060505
0.051	-0.633712		0.051	-0.152015		0.051	0.0603529
0.052	-0.633712		0.052	-0.151572		0.052	0.0602014
0.053	-0.639535		0.053	-0.150094		0.053	0.0600513
0.054	-0.645359		0.054	-0.149355		0.054	0.0599019
0.055	-0.636624		0.055	-0.148764		0.055	0.0597532
0.056	-0.642447		0.056	-0.148173		0.056	0.059605
0.057	-0.642447		0.057	-0.148173		0.057	0.0594568
0.058	-0.633712		0.058	-0.146104		0.058	0.0593107
0.059	-0.651182		0.059	-0.145957		0.059	0.0591647
0.06	-0.651182		0.06	-0.145218		0.06	0.0590195
0.061	-0.654094		0.061	-0.144922		0.061	0.0588746
0.062	-0.642447		0.062	-0.143445		0.062	0.0587312
0.063	-0.645359		0.063	-0.142706		0.063	0.0585885
0.064	-0.648271		0.064	-0.142115		0.064	0.0584463
0.065	-0.648271		0.065	-0.14049		0.065	0.0583058
0.066	-0.648271		0.066	-0.140046		0.066	0.0581658
0.067	-0.651182		0.067	-0.138273		0.067	0.0580275
0.068	-0.648271		0.068	-0.13783		0.068	0.0578897
0.069	-0.639535		0.069	-0.136205		0.069	0.0577535
0.07	-0.648271		0.07	-0.135614		0.07	0.0576179
0.071	-0.654094		0.071	-0.134579		0.071	0.0574833
0.072	-0.657006		0.072	-0.132954		0.072	0.0573503
0.073	-0.659918		0.073	-0.133102		0.073	0.0572172
0.074	-0.651182		0.074	-0.131329		0.074	0.0570859
0.075	-0.654094		0.075	-0.131033		0.075	0.0569549
0.076	-0.651182		0.076	-0.129112		0.076	0.0568258
0.077	-0.662829		0.077	-0.128669		0.077	0.0566971
0.078	-0.659918		0.078	-0.126896		0.078	0.0565702
0.079	-0.657006		0.079	-0.124975		0.079	0.0564452
0.08	-0.657006		0.08	-0.124975		0.08	0.0563203
0.081	-0.657006		0.081	-0.122758		0.081	0.0561975
0.082	-0.657006		0.082	-0.122906		0.082	0.0560746
0.083	-0.668653		0.083	-0.120838		0.083	0.0559538
0.084	-0.668653		0.084	-0.120838		0.084	0.0558329
0.085	-0.665741		0.085	-0.119212		0.085	0.0557137
0.086	-0.662829		0.086	-0.118326		0.086	0.0555954
0.087	-0.662829		0.087	-0.117735		0.087	0.0554776
0.088	-0.657006		0.088	-0.116109		0.088	0.0553615
0.089	-0.674476		0.089	-0.116109		0.089	0.0552454
0.09	-0.674476		0.09	-0.113745		0.09	0.0551317
0.091	-0.662829		0.091	-0.113745		0.091	0.0550179
0.092	-0.665741		0.092	-0.111677		0.092	0.0549063
0.093	-0.671565		0.093	-0.111381		0.093	0.0547949
0.094	-0.668653		0.094	-0.110051		0.094	0.0546848
0.095	-0.677388		0.095	-0.109165		0.095	0.0545757
0.096	-0.6803		0.096	-0.108869		0.096	0.0544668
0.097	-0.674476		0.097	-0.106948		0.097	0.0543598
0.098	-0.677388		0.098	-0.106653		0.098	0.0542532
0.099	-0.671565		0.099	-0.105766		0.099	0.0541474
0.1	-0.6803		0.1	-0.105471		0.1	0.054042
0.101	-0.6803		0.101	-0.104141		0.101	0.0539378
0.102	-0.677388		0.102	-0.103254		0.102	0.0538346
0.103	-0.668653		0.103	-0.102811		0.103	0.0537318
0.104	-0.668653		0.104	-0.101038		0.104	0.0536307
0.105	-0.6803		0.105	-0.10089		0.105	0.0535298
0.106	-0.677388		0.106	-0.0989692		0.106	0.0534309
0.107	-0.686123		0.107	-0.0983782		0.107	0.0533325
0.108	-0.6803		0.108	-0.0971961		0.108	0.0532353
0.109	-0.686123		0.109	-0.0964573		0.109	0.0531388
0.11	-0.6803		0.11	-0.0957185		0.11	0.0530431
0.111	-0.668653		0.111	-0.0939454		0.111	0.0529492
0.112	-0.6803		0.112	-0.0937977		0.112	0.0528554
0.113	-0.689035		0.113	-0.0909902		0.113	0.0527644
0.114	-0.689035		0.114	-0.0906947		0.114	0.0526737
0.115	-0.686123		0.115	-0.0889216		0.115	0.0525848
0.116	-0.6803		0.116	-0.0881828		0.116	0.0524966
0.117	-0.686123		0.117	-0.0867052		0.117	0.0524099
0.118	-0.686123		0.118	-0.0858186		0.118	0.052324
0.119	-0.691947		0.119	-0.0858186		0.119	0.0522382
0.12	-0.691947		0.12	-0.0828635		0.12	0.0521554
0.121	-0.689035		0.121	-0.0822724		0.121	0.0520731
0.122	-0.691947		0.122	-0.0807948		0.122	0.0519923
0.123	-0.689035		0.123	-0.0802038		0.123	0.0519121
0.124	-0.689035		0.124	-0.0781352		0.124	0.051834
0.125	-0.700682		0.125	-0.0769531		0.125	0.051757
0.126	-0.703594		0.126	-0.0756233		0.126	0.0516814
0.127	-0.691947		0.127	-0.0735546		0.127	0.0516078
0.128	-0.691947		0.128	-0.0734069		0.128	0.0515344
0.129	-0.694859		0.129	-0.0711905		0.129	0.0514632
0.13	-0.686123		0.13	-0.0710427		0.13	0.0513922
0.131	-0.69777		0.131	-0.068383		0.131	0.0513238
0.132	-0.69777		0.132	-0.0674965		0.132	0.0512563
0.133	-0.694859		0.133	-0.0660189		0.133	0.0511903
0.134	-0.703594		0.134	-0.0643935		0.134	0.0511259
0.135	-0.694859		0.135	-0.0638025		0.135	0.0510621
0.136	-0.691947		0.136	-0.0618816		0.136	0.0510002
0.137	-0.69777		0.137	-0.0615861		0.137	0.0509386
0.138	-0.703594		0.138	-0.0589264		0.138	0.0508797
0.139	-0.694859		0.139	-0.0580399		0.139	0.0508217
0.14	-0.694859		0.14	-0.0571533		0.14	0.0507645
0.141	-0.700682		0.141	-0.056119		0.141	0.0507084
0.142	-0.691947		0.142	-0.0550847		0.142	0.0506533
0.143	-0.703594		0.143	-0.0525728		0.143	0.0506007
0.144	-0.703594		0.144	-0.052425		0.144	0.0505483
0.145	-0.694859		0.145	-0.0503564		0.145	0.0504979
0.146	-0.69777		0.146	-0.0500609		0.146	0.0504479
0.147	-0.694859		0.147	-0.0476967		0.147	0.0504002
0.148	-0.703594		0.148	-0.0468102		0.148	0.0503534
0.149	-0.706506		0.149	-0.0457759		0.149	0.0503076
0.15	-0.703594		0.15	-0.0432639		0.15	0.0502643
0.151	-0.706506		0.151	-0.0432639		0.151	0.0502211
0.152	-0.703594		0.152	-0.0413431		0.152	0.0501797
0.153	-0.700682		0.153	-0.0411953		0.153	0.0501385
0.154	-0.712329		0.154	-0.0382401		0.154	0.0501003
0.155	-0.715241		0.155	-0.0375013		0.155	0.0500628
0.156	-0.715241		0.156	-0.0357282		0.156	0.0500271
0.157	-0.709417		0.157	-0.0341029		0.157	0.049993
0.158	-0.706506		0.158	-0.0338073		0.158	0.0499592
0.159	-0.709417		0.159	-0.0309999		0.159	0.0499282
0.16	-0.706506		0.16	-0.0308522		0.16	0.0498973
0.161	-0.712329		0.161	-0.0277492		0.161	0.0498696
0.162	-0.715241		0.162	-0.0274537		0.162	0.0498421
0.163	-0.709417		0.163	-0.0252373		0.163	0.0498169
0.164	-0.706506		0.164	-0.0240552		0.164	0.0497928
0.165	-0.712329		0.165	-0.0231687		0.165	0.0497696
0.166	-0.709417		0.166	-0.0202135		0.166	0.0497494
0.167	-0.715241		0.167	-0.0200657		0.167	0.0497294
0.168	-0.721064		0.168	-0.0165195		0.168	0.0497128
0.169	-0.715241		0.169	-0.0156329		0.169	0.0496972
0.17	-0.715241		0.17	-0.0128255		0.17	0.0496844
0.171	-0.712329		0.171	-0.011939		0.171	0.0496724
0.172	-0.709417		0.172	-0.0100181		0.172	0.0496624
0.173	-0.715241		0.173	-0.00854049		0.173	0.0496539
0.174	-0.723976		0.174	-0.00839273		0.174	0.0496455
0.175	-0.709417		0.175	-0.00868825		0.175	0.0496368
0.176	-0.715241		0.176	-0.00854049		0.176	0.0496283
0.177	-0.715241		0.177	-0.00854049		0.177	0.0496197
0.178	-0.721064		0.178	-0.000413726		0.178	0.0496193
0.179	-0.726888		0.179	0.00135939		0.179	1.35939e-06
0.18	-0.726888		0.18	0.00401906		0.18	5.37844e-06
0.181	-0.726888		0.181	0.00475785		0.181	1.01363e-05
0.182	-0.718153		0.182	0.00682648		0.182	1.69628e-05
0.183	-0.715241		0.183	0.00845184		0.183	2.54146e-05
0.184	-0.718153		0.184	0.0085996		0.184	3.40142e-05
0.185	-0.723976		0.185	0.0115548		0.185	4.5569e-05
0.186	-0.718153		0.186	0.0118503		0.186	5.74193e-05
0.187	-0.723976		0.187	0.0148055		0.187	7.22248e-05
0.188	-0.723976		0.188	0.015692		0.188	8.79168e-05
0.189	-0.721064		0.189	0.0167264		0.189	0.000104643
0.19	-0.723976		0.19	0.0177607		0.19	0.000122404
0.191	-0.735623		0.191	0.0177607		0.191	0.000140165
0.192	-0.7298		0.192	0.0198293		0.192	0.000159994
0.193	-0.721064		0.193	0.0199771		0.193	0.000179971
0.194	-0.718153		0.194	0.0218979		0.194	0.000201869
0.195	-0.715241		0.195	0.022489		0.195	0.000224358
0.196	-0.726888		0.196	0.0239666		0.196	0.000248324
0.197	-0.7298		0.197	0.0247054		0.197	0.00027303
0.198	-0.738535		0.198	0.0248531		0.198	0.000297883
0.199	-0.726888		0.199	0.0269218		0.199	0.000324805
0.2	-0.718153		0.2	0.0272173		0.2	0.000352022
0.201	-0.721064		0.201	0.0281038		0.201	0.000380126
0.202	-0.726888		0.202	0.0282516		0.202	0.000408377
0.203	-0.732711		0.203	0.0295814		0.203	0.000437959
0.204	-0.735623		0.204	0.030468		0.204	0.000468427
0.205	-0.723976		0.205	0.0307635		0.205	0.00049919
0.206	-0.726888		0.206	0.0313545		0.206	0.000530545
0.207	-0.732711		0.207	0.0316501		0.207	0.000562195
0.208	-0.7298		0.208	0.0319456		0.208	0.00059414
0.209	-0.738535		0.209	0.0317978		0.209	0.000625938
0.21	-0.732711		0.21	0.0323889		0.21	0.000658327
0.211	-0.723976		0.211	0.0329799		0.211	0.000691307
0.212	-0.726888		0.212	0.0332754		0.212	0.000724582
0.213	-0.7298		0.213	0.0338665		0.213	0.000758449
0.214	-0.7298		0.214	0.0338665		0.214	0.000792315
0.215	-0.735623		0.215	0.0340142		0.215	0.00082633
0.216	-0.738535		0.216	0.0340142		0.216	0.000860344
0.217	-0.726888		0.217	0.0344575		0.217	0.000894801
0.218	-0.723976		0.218	0.0340142		0.218	0.000928815
0.219	-0.7298		0.219	0.034162		0.219	0.000962977
0.22	-0.7298		0.22	0.0338665		0.22	0.000996844
0.221	-0.735623		0.221	0.0338665		0.221	0.00103071
0.222	-0.738535		0.222	0.034162		0.222	0.00106487
0.223	-0.738535		0.223	0.0340142		0.223	0.00109889
0.224	-0.732711		0.224	0.034162		0.224	0.00113305
0.225	-0.735623		0.225	0.034162		0.225	0.00116721
0.226	-0.732711		0.226	0.034162		0.226	0.00120137
0.227	-0.74727		0.227	0.0331277		0.227	0.0012345
0.228	-0.732711		0.228	0.0326844		0.228	0.00126718
0.229	-0.732711		0.229	0.0319456		0.229	0.00129913
0.23	-0.735623		0.23	0.0322411		0.23	0.00133137
0.231	-0.7298		0.231	0.031059		0.231	0.00136243
0.232	-0.741446		0.232	0.0307635		0.232	0.00139319
0.233	-0.74727		0.233	0.031059		0.233	0.00142425
0.234	-0.750182		0.234	0.0297292		0.234	0.00145398
0.235	-0.735623		0.235	0.0292859		0.235	0.00148327
0.236	-0.744358		0.236	0.0281038		0.236	0.00151137
0.237	-0.738535		0.237	0.027365		0.237	0.00153874
0.238	-0.738535		0.238	0.026774		0.238	0.00156551
0.239	-0.738535		0.239	0.0260352		0.239	0.00159155
0.24	-0.74727		0.24	0.0258874		0.24	0.00161743
0.241	-0.738535		0.241	0.0242621		0.241	0.0016417
0.242	-0.732711		0.242	0.0236711		0.242	0.00166537
0.243	-0.735623		0.243	0.0220457		0.243	0.00168741
0.244	-0.741446		0.244	0.0213069		0.244	0.00170872
0.245	-0.741446		0.245	0.0202726		0.245	0.00172899
0.246	-0.74727		0.246	0.0196815		0.246	0.00174867
0.247	-0.741446		0.247	0.0189428		0.247	0.00176762
0.248	-0.744358		0.248	0.0170219		0.248	0.00178464
0.249	-0.744358		0.249	0.0168741		0.249	0.00180151
0.25	-0.738535		0.25	0.0153965		0.25	0.00181691
0.251	-0.750182		0.251	0.01451		0.251	0.00183142
0.252	-0.753093		0.252	0.0131801		0.252	0.0018446
0.253	-0.741446		0.253	0.0122936		0.253	0.00185689
0.254	-0.741446		0.254	0.0117025		0.254	0.00186859
0.255	-0.741446		0.255	0.00933839		0.255	0.00187793
0.256	-0.74727		0.256	0.00874736		0.256	0.00188668
0.257	-0.74727		0.257	0.00682648		0.257	0.00189351
0.258	-0.753093		0.258	0.00653096		0.258	0.00190004
0.259	-0.744358		0.259	0.00461009		0.259	0.00190465
0.26	-0.744358		0.26	0.00416681		0.26	0.00190881
0.261	-0.741446		0.261	0.00283698		0.261	0.00191165
0.262	-0.74727		0.262	0.00180266		0.262	0.00191345
0.263	-0.753093		0.263	0.00209818		0.263	0.00191555
0.264	-0.758917		0.264	0.00195042		0.264	0.0019175
0.265	-0.74727		0.265	0.00165491		0.265	0.00191916
0.266	-0.750182		0.266	0.00195042		0.266	0.00192111
0.267	-0.750182		0.267	-0.00602858		0.267	0.00191508
0.268	-0.74727		0.268	-0.00735842		0.268	0.00190772
0.269	-0.756005		0.269	-0.00898377		0.269	0.00189874
0.27	-0.756005		0.27	-0.00957481		0.27	0.00188916
0.271	-0.74727		0.271	-0.0110524		0.271	0.00187811
0.272	-0.750182		0.272	-0.011939		0.272	0.00186617
0.273	-0.750182		0.273	-0.0126778		0.273	0.00185349
0.274	-0.74727		0.274	-0.0141553		0.274	0.00183934
0.275	-0.758917		0.275	-0.0140076		0.275	0.00182533
0.276	-0.758917		0.276	-0.0163717		0.276	0.00180896
0.277	-0.756005		0.277	-0.0165195		0.277	0.00179244
0.278	-0.750182		0.278	-0.0182926		0.278	0.00177415
0.279	-0.74727		0.279	-0.0190314		0.279	0.00175512
0.28	-0.750182		0.28	-0.020509		0.28	0.00173461
0.281	-0.767652		0.281	-0.0222821		0.281	0.00171232
0.282	-0.761829		0.282	-0.0224299		0.282	0.00168989
0.283	-0.74727		0.283	-0.0243507		0.283	0.00166554
0.284	-0.756005		0.284	-0.0243507		0.284	0.00164119
0.285	-0.750182		0.285	-0.0264194		0.285	0.00161477
0.286	-0.741446		0.286	-0.0271582		0.286	0.00158762
0.287	-0.756005		0.287	-0.0289313		0.287	0.00155868
0.288	-0.761829		0.288	-0.0304089		0.288	0.00152828
0.289	-0.756005		0.289	-0.0305566		0.289	0.00149772
0.29	-0.753093		0.29	-0.0323298		0.29	0.00146539
0.291	-0.753093		0.291	-0.0326253		0.291	0.00143276
0.292	-0.756005		0.292	-0.0354327		0.292	0.00139733
0.293	-0.76474		0.293	-0.0361715		0.293	0.00136116
0.294	-0.758917		0.294	-0.0377968		0.294	0.00132336
0.295	-0.756005		0.295	-0.0383879		0.295	0.00128497
0.296	-0.758917		0.296	-0.0391267		0.296	0.00124585
0.297	-0.758917		0.297	-0.0406043		0.297	0.00120524
0.298	-0.758917		0.298	-0.040752		0.298	0.00116449
0.299	-0.76474		0.299	-0.0426729		0.299	0.00112182
0.3	-0.770564		0.3	-0.0431162		0.3	0.0010787
0.301	-0.761829		0.301	-0.0445938		0.301	0.00103411
0.302	-0.761829		0.302	-0.0453326		0.302	0.000988776
0.303	-0.758917		0.303	-0.0459236		0.303	0.000942853
0.304	-0.761829		0.304	-0.0462191		0.304	0.000896633
0.305	-0.761829		0.305	-0.0468102		0.305	0.000849823
0.306	-0.767652		0.306	-0.048731		0.306	0.000801092
0.307	-0.758917		0.307	-0.0488788		0.307	0.000752213
0.308	-0.76474		0.308	-0.0497654		0.308	0.000702448
0.309	-0.758917		0.309	-0.0500609		0.309	0.000652387
0.31	-0.76474		0.31	-0.0516862		0.31	0.000600701
0.311	-0.773476		0.311	-0.0522773		0.311	0.000548424
0.312	-0.767652		0.312	-0.0527205		0.312	0.000495703
0.313	-0.761829		0.313	-0.0536071		0.313	0.000442096
0.314	-0.756005		0.314	-0.0536071		0.314	0.000388489
0.315	-0.756005		0.315	-0.0543459		0.315	0.000334143
0.316	-0.76474		0.316	-0.0547892		0.316	0.000279354
0.317	-0.773476		0.317	-0.0553802		0.317	0.000223974
0.318	-0.770564		0.318	-0.0558235		0.318	0.00016815
0.319	-0.767652		0.319	-0.0565623		0.319	0.000111588
0.32	-0.767652		0.32	-0.05671		0.32	5.48778e-05
0.321	-0.76474		0.321	-0.0571533		0.321	-2.27551e-06
0.322	-0.767652		0.322	-0.0583354		0.322	-6.06109e-05
0.323	-0.773476		0.323	-0.0584832		0.323	-0.000119094
0.324	-0.776387		0.324	-0.0590742		0.324	-0.000178168
0.325	-0.770564		0.325	-0.0590742		0.325	-0.000237242
0.326	-0.76474		0.326	-0.059813		0.326	-0.000297055
0.327	-0.76474		0.327	-0.060404		0.327	-0.00035746
0.328	-0.758917		0.328	-0.0608473		0.328	-0.000418307
0.329	-0.767652		0.329	-0.0611428		0.329	-0.00047945
0.33	-0.773476		0.33	-0.0615861		0.33	-0.000541036
0.331	-0.767652		0.331	-0.0626204		0.331	-0.000603656
0.332	-0.767652		0.332	-0.0629159		0.332	-0.000666572
0.333	-0.761829		0.333	-0.063507		0.333	-0.000730079
0.334	-0.761829		0.334	-0.064098		0.334	-0.000794177
0.335	-0.779299		0.335	-0.064098		0.335	-0.000858275
0.336	-0.770564		0.336	-0.0646891		0.336	-0.000922964
0.337	-0.770564		0.337	-0.0652801		0.337	-0.000988244
0.338	-0.770564		0.338	-0.0661666		0.338	-0.00105441
0.339	-0.770564		0.339	-0.0664622		0.339	-0.00112087
0.34	-0.76474		0.34	-0.067201		0.34	-0.00118807
0.341	-0.779299		0.341	-0.0673487		0.341	-0.00125542
0.342	-0.776387		0.342	-0.0680875		0.342	-0.00132351
0.343	-0.770564		0.343	-0.068383		0.343	-0.00139189
0.344	-0.776387		0.344	-0.0689741		0.344	-0.00146087
0.345	-0.776387		0.345	-0.0704517		0.345	-0.00153132
0.346	-0.773476		0.346	-0.0707472		0.346	-0.00160207
0.347	-0.782211		0.347	-0.0710427		0.347	-0.00167311
0.348	-0.776387		0.348	-0.0708949		0.348	-0.001744
0.349	-0.782211		0.349	-0.0717815		0.349	-0.00181579
0.35	-0.770564		0.35	-0.072077		0.35	-0.00188786
0.351	-0.776387		0.351	-0.0722248		0.351	-0.00196009
0.352	-0.773476		0.352	-0.0731113		0.352	-0.0020332
0.353	-0.773476		0.353	-0.0732591		0.353	-0.00210646
0.354	-0.779299		0.354	-0.0731113		0.354	-0.00217957
0.355	-0.770564		0.355	-0.0731113		0.355	-0.00225268
0.356	-0.773476		0.356	-0.0741457		0.356	-0.00232683
0.357	-0.779299		0.357	-0.0742934		0.357	-0.00240112
0.358	-0.773476		0.358	-0.0744412		0.358	-0.00247556
0.359	-0.779299		0.359	-0.0744412		0.359	-0.00255
0.36	-0.770564		0.36	-0.0741457		0.36	-0.00262415
0.361	-0.773476		0.361	-0.0745889		0.361	-0.00269874
0.362	-0.770564		0.362	-0.0744412		0.362	-0.00277318
0.363	-0.776387		0.363	-0.0742934		0.363	-0.00284747
0.364	-0.776387		0.364	-0.0742934		0.364	-0.00292176
0.365	-0.779299		0.365	-0.0744412		0.365	-0.00299621
0.366	-0.782211		0.366	-0.0745889		0.366	-0.00307079
0.367	-0.770564		0.367	-0.0744412		0.367	-0.00314524
0.368	-0.785123		0.368	-0.0742934		0.368	-0.00321953
0.369	-0.773476		0.369	-0.0742934		0.369	-0.00329382
0.37	-0.773476		0.37	-0.0734069		0.37	-0.00336723
0.371	-0.788034		0.371	-0.0728158		0.371	-0.00344005
0.372	-0.779299		0.372	-0.0731113		0.372	-0.00351316
0.373	-0.770564		0.373	-0.0732591		0.373	-0.00358642
0.374	-0.776387		0.374	-0.0732591		0.374	-0.00365967
0.375	-0.785123		0.375	-0.0731113		0.375	-0.00373279
0.376	-0.782211		0.376	-0.0729636		0.376	-0.00380575
0.377	-0.788034		0.377	-0.0734069		0.377	-0.00387916
0.378	-0.779299		0.378	-0.0734069		0.378	-0.00395256
0.379	-0.773476		0.379	-0.0725203		0.379	-0.00402508
0.38	-0.773476		0.38	-0.072077		0.38	-0.00409716
0.381	-0.776387		0.381	-0.072077		0.381	-0.00416924
0.382	-0.788034		0.382	-0.072077		0.382	-0.00424131
0.383	-0.785123		0.383	-0.0719293		0.383	-0.00431324
0.384	-0.788034		0.384	-0.0719293		0.384	-0.00438517
0.385	-0.782211		0.385	-0.072077		0.385	-0.00445725
0.386	-0.773476		0.386	-0.0710427		0.386	-0.00452829
0.387	-0.779299		0.387	-0.0707472		0.387	-0.00459904
0.388	-0.785123		0.388	-0.0710427		0.388	-0.00467008
0.389	-0.776387		0.389	-0.0711905		0.389	-0.00474127
0.39	-0.790946		0.39	-0.0704517		0.39	-0.00481173
0.391	-0.773476		0.391	-0.0700084		0.391	-0.00488173
0.392	-0.779299		0.392	-0.0698606		0.392	-0.00495159
0.393	-0.790946		0.393	-0.0695651		0.393	-0.00502116
0.394	-0.785123		0.394	-0.0697129		0.394	-0.00509087
0.395	-0.779299		0.395	-0.0689741		0.395	-0.00515985
0.396	-0.779299		0.396	-0.0686786		0.396	-0.00522852
0.397	-0.779299		0.397	-0.0685308		0.397	-0.00529706
0.398	-0.776387		0.398	-0.0686786		0.398	-0.00536573
0.399	-0.782211		0.399	-0.0682353		0.399	-0.00543397
0.4	-0.782211		0.4	-0.0673487		0.4	-0.00550132
0.401	-0.788034		0.401	-0.0673487		0.401	-0.00556867
0.402	-0.779299		0.402	-0.0663144		0.402	-0.00563498
0.403	-0.773476		0.403	-0.0664622		0.403	-0.00570144
0.404	-0.779299		0.404	-0.0661666		0.404	-0.00576761
0.405	-0.779299		0.405	-0.0664622		0.405	-0.00583407
0.406	-0.779299		0.406	-0.0660189		0.406	-0.00590009
0.407	-0.782211		0.407	-0.0651323		0.407	-0.00596522
0.408	-0.779299		0.408	-0.0649846		0.408	-0.00603021
0.409	-0.776387		0.409	-0.0642458		0.409	-0.00609445
0.41	-0.782211		0.41	-0.0638025		0.41	-0.00615826
0.411	-0.782211		0.411	-0.0629159		0.411	-0.00622117
0.412	-0.770564		0.412	-0.0626204		0.412	-0.00628379
0.413	-0.790946		0.413	-0.0621771		0.413	-0.00634597
0.414	-0.782211		0.414	-0.0617339		0.414	-0.0064077
0.415	-0.773476		0.415	-0.0615861		0.415	-0.00646929
0.416	-0.779299		0.416	-0.0617339		0.416	-0.00653102
0.417	-0.788034		0.417	-0.0617339		0.417	-0.00659276
0.418	-0.785123		0.418	-0.0609951		0.418	-0.00665375
0.419	-0.785123		0.419	-0.0606996		0.419	-0.00671445
0.42	-0.785123		0.42	-0.0596652		0.42	-0.00677412
0.421	-0.773476		0.421	-0.0593697		0.421	-0.00683349
0.422	-0.776387		0.422	-0.0595175		0.422	-0.006893
0.423	-0.785123		0.423	-0.0595175		0.423	-0.00695252
0.424	-0.790946		0.424	-0.059222		0.424	-0.00701174
0.425	-0.790946		0.425	-0.0583354		0.425	-0.00707008
0.426	-0.788034		0.426	-0.0580399		0.426	-0.00712812
0.427	-0.785123		0.427	-0.0573011		0.427	-0.00718542
0.428	-0.782211		0.428	-0.0570056		0.428	-0.00724243
0.429	-0.773476		0.429	-0.0570056		0.429	-0.00729943
0.43	-0.785123		0.43	-0.056119		0.43	-0.00735555
0.431	-0.785123		0.431	-0.056119		0.431	-0.00741167
0.432	-0.790946		0.432	-0.0558235		0.432	-0.00746749
0.433	-0.776387		0.433	-0.056119		0.433	-0.00752361
0.434	-0.785123		0.434	-0.0549369		0.434	-0.00757855
0.435	-0.785123		0.435	-0.0547892		0.435	-0.00763334
0.436	-0.785123		0.436	-0.0543459		0.436	-0.00768768
0.437	-0.785123		0.437	-0.0536071		0.437	-0.00774129
0.438	-0.779299		0.438	-0.0537549		0.438	-0.00779505
0.439	-0.779299		0.439	-0.0536071		0.439	-0.00784865
0.44	-0.776387		0.44	-0.0537549		0.44	-0.00790241
0.441	-0.779299		0.441	-0.0525728		0.441	-0.00795498
0.442	-0.793858		0.442	-0.052425		0.442	-0.00800741
0.443	-0.79677		0.443	-0.052425		0.443	-0.00805983
0.444	-0.793858		0.444	-0.052425		0.444	-0.00811226
0.445	-0.790946		0.445	-0.051834		0.445	-0.00816409
0.446	-0.779299		0.446	-0.0510952		0.446	-0.00821519
0.447	-0.788034		0.447	-0.051243		0.447	-0.00826643
0.448	-0.785123		0.448	-0.0500609		0.448	-0.00831649
0.449	-0.793858		0.449	-0.0503564		0.449	-0.00836684
0.45	-0.788034		0.45	-0.0491743		0.45	-0.00841602
0.451	-0.782211		0.451	-0.0488788		0.451	-0.0084649
0.452	-0.779299		0.452	-0.0488788		0.452	-0.00851378
0.453	-0.793858		0.453	-0.048731		0.453	-0.00856251
0.454	-0.788034		0.454	-0.0490266		0.454	-0.00861153
0.455	-0.788034		0.455	-0.0476967		0.455	-0.00865923
0.456	-0.788034		0.456	-0.0474012		0.456	-0.00870663
0.457	-0.790946		0.457	-0.0476967		0.457	-0.00875433
0.458	-0.785123		0.458	-0.0479922		0.458	-0.00880232
0.459	-0.793858		0.459	-0.0471057		0.459	-0.00884943
0.46	-0.790946		0.46	-0.0468102		0.46	-0.00889624
0.461	-0.793858		0.461	-0.0465147		0.461	-0.00894275
0.462	-0.802593		0.462	-0.0456281		0.462	-0.00898838
0.463	-0.785123		0.463	-0.0456281		0.463	-0.00903401
0.464	-0.793858		0.464	-0.0454803		0.464	-0.00907949
0.465	-0.793858		0.465	-0.0456281		0.465	-0.00912512
0.466	-0.793858		0.466	-0.0447415		0.466	-0.00916986
0.467	-0.79677		0.467	-0.044446		0.467	-0.0092143
0.468	-0.79677		0.468	-0.044446		0.468	-0.00925875
0.469	-0.790946		0.469	-0.044446		0.469	-0.0093032
0.47	-0.790946		0.47	-0.044446		0.47	-0.00934764
0.471	-0.793858		0.471	-0.0435595		0.471	-0.0093912
0.472	-0.788034		0.472	-0.0432639		0.472	-0.00943447
0.473	-0.793858		0.473	-0.0432639		0.473	-0.00947773
0.474	-0.79677		0.474	-0.0432639		0.474	-0.00952099
0.475	-0.785123		0.475	-0.0426729		0.475	-0.00956367
0.476	-0.788034		0.476	-0.0420819		0.476	-0.00960575
0.477	-0.79677		0.477	-0.0425251		0.477	-0.00964827
0.478	-0.79677		0.478	-0.0420819		0.478	-0.00969036
0.479	-0.793858		0.479	-0.0422296		0.479	-0.00973259
0.48	-0.799681		0.48	-0.0410476		0.48	-0.00977363
0.481	-0.790946		0.481	-0.0408998		0.481	-0.00981453
0.482	-0.788034		0.482	-0.0403088		0.482	-0.00985484
0.483	-0.79677		0.483	-0.0398655		0.483	-0.00989471
0.484	-0.79677		0.484	-0.0397177		0.484	-0.00993442
0.485	-0.79677		0.485	-0.03957		0.485	-0.00997399
0.486	-0.802593		0.486	-0.0397177		0.486	-0.0100137
0.487	-0.790946		0.487	-0.0386834		0.487	-0.0100524
0.488	-0.793858		0.488	-0.0385356		0.488	-0.0100909
0.489	-0.79677		0.489	-0.0376491		0.489	-0.0101286
0.49	-0.79677		0.49	-0.0375013		0.49	-0.0101661
0.491	-0.79677		0.491	-0.0372058		0.491	-0.0102033
0.492	-0.79677		0.492	-0.0373536		0.492	-0.0102406
0.493	-0.799681		0.493	-0.0370581		0.493	-0.0102777
0.494	-0.79677		0.494	-0.036467		0.494	-0.0103142
0.495	-0.79677		0.495	-0.0363193		0.495	-0.0103505
0.496	-0.79677		0.496	-0.0352849		0.496	-0.0103858
0.497	-0.802593		0.497	-0.0352849		0.497	-0.0104211
0.498	-0.799681		0.498	-0.0345461		0.498	-0.0104556
0.499	-0.790946		0.499	-0.0339551		0.499	-0.0104896
0.5	-0.790946		0.5	-0.0338073		0.5	-0.0105234
0.501	-0.799681		0.501	-0.032773		0.501	-0.0105561
0.502	-0.793858		0.502	-0.0326253		0.502	-0.0105888
0.503	-0.811328		0.503	-0.0330685		0.503	-0.0106218
0.504	-0.802593		0.504	-0.032773		0.504	-0.0106546
0.505	-0.793858		0.505	-0.0320342		0.505	-0.0106866
0.506	-0.79677		0.506	-0.0318865		0.506	-0.0107185
0.507	-0.802593		0.507	-0.0309999		0.507	-0.0107495
0.508	-0.802593		0.508	-0.0307044		0.508	-0.0107802
0.509	-0.802593		0.509	-0.0304089		0.509	-0.0108106
0.51	-0.808417		0.51	-0.0296701		0.51	-0.0108403
0.511	-0.802593		0.511	-0.0293746		0.511	-0.0108697
0.512	-0.79677		0.512	-0.0293746		0.512	-0.0108991
0.513	-0.79677		0.513	-0.0292268		0.513	-0.0109283
0.514	-0.79677		0.514	-0.0287835		0.514	-0.0109571
0.515	-0.808417		0.515	-0.0283402		0.515	-0.0109854
0.516	-0.802593		0.516	-0.027897		0.516	-0.0110133
0.517	-0.79677		0.517	-0.0271582		0.517	-0.0110405
0.518	-0.802593		0.518	-0.0271582		0.518	-0.0110676
0.519	-0.79677		0.519	-0.0271582		0.519	-0.0110948
0.52	-0.79677		0.52	-0.0271582		0.52	-0.0111219
0.521	-0.805505		0.521	-0.0261239		0.521	-0.0111481
0.522	-0.802593		0.522	-0.0258283		0.522	-0.0111739
0.523	-0.799681		0.523	-0.0259761		0.523	-0.0111999
0.524	-0.79677		0.524	-0.0259761		0.524	-0.0112258
0.525	-0.799681		0.525	-0.0258283		0.525	-0.0112517
0.526	-0.802593		0.526	-0.0249418		0.526	-0.0112766
0.527	-0.802593		0.527	-0.024794		0.527	-0.0113014
0.528	-0.808417		0.528	-0.0244985		0.528	-0.0113259
0.529	-0.793858		0.529	-0.0246463		0.529	-0.0113505
0.53	-0.79677		0.53	-0.0240552		0.53	-0.0113746
0.531	-0.799681		0.531	-0.0237597		0.531	-0.0113984
0.532	-0.808417		0.532	-0.0236119		0.532	-0.011422
0.533	-0.805505		0.533	-0.0233164		0.533	-0.0114453
0.534	-0.811328		0.534	-0.0234642		0.534	-0.0114688
0.535	-0.808417		0.535	-0.0228732		0.535	-0.0114916
0.536	-0.802593		0.536	-0.0225776		0.536	-0.0115142
0.537	-0.805505		0.537	-0.0218388		0.537	-0.011536
0.538	-0.805505		0.538	-0.0213956		0.538	-0.0115574
0.539	-0.805505		0.539	-0.0211		0.539	-0.0115785
0.54	-0.79677		0.54	-0.0213956		0.54	-0.0115999
0.541	-0.802593		0.541	-0.0213956		0.541	-0.0116213
0.542	-0.808417		0.542	-0.0203612		0.542	-0.0116417
0.543	-0.802593		0.543	-0.0200657		0.543	-0.0116618
0.544	-0.808417		0.544	-0.0200657		0.544	-0.0116818
0.545	-0.81424		0.545	-0.0200657		0.545	-0.0117019
0.546	-0.81424		0.546	-0.0200657		0.546	-0.011722
0.547	-0.808417		0.547	-0.0190314		0.547	-0.011741
0.548	-0.802593		0.548	-0.0188836		0.548	-0.0117599
0.549	-0.805505		0.549	-0.0181449		0.549	-0.011778
0.55	-0.81424		0.55	-0.0179971		0.55	-0.011796
0.551	-0.81424		0.551	-0.0179971		0.551	-0.011814
0.552	-0.811328		0.552	-0.0178493		0.552	-0.0118319
0.553	-0.802593		0.553	-0.0175538		0.553	-0.0118494
0.554	-0.799681		0.554	-0.0166673		0.554	-0.0118661
0.555	-0.802593		0.555	-0.0169628		0.555	-0.011883
0.556	-0.805505		0.556	-0.0156329		0.556	-0.0118987
0.557	-0.808417		0.557	-0.0154852		0.557	-0.0119142
0.558	-0.817152		0.558	-0.0151897		0.558	-0.0119294
0.559	-0.805505		0.559	-0.0154852		0.559	-0.0119448
0.56	-0.799681		0.56	-0.0150419		0.56	-0.0119599
0.561	-0.808417		0.561	-0.0141553		0.561	-0.011974
0.562	-0.808417		0.562	-0.0143031		0.562	-0.0119883
0.563	-0.805505		0.563	-0.0144509		0.563	-0.0120028
0.564	-0.81424		0.564	-0.0141553		0.564	-0.0120169
0.565	-0.808417		0.565	-0.0141553		0.565	-0.0120311
0.566	-0.805505		0.566	-0.0144509		0.566	-0.0120456
0.567	-0.808417		0.567	-0.0137121		0.567	-0.0120593
0.568	-0.808417		0.568	-0.0132688		0.568	-0.0120725
0.569	-0.808417		0.569	-0.0132688		0.569	-0.0120858
0.57	-0.808417		0.57	-0.0132688		0.57	-0.0120991
0.571	-0.805505		0.571	-0.0129733		0.571	-0.012112
0.572	-0.802593		0.572	-0.0132688		0.572	-0.0121253
0.573	-0.79677		0.573	-0.0129733		0.573	-0.0121383
0.574	-0.808417		0.574	-0.0129733		0.574	-0.0121513
0.575	-0.811328		0.575	-0.013121		0.575	-0.0121644
0.576	-0.81424		0.576	-0.0134166		0.576	-0.0121778
0.577	-0.811328		0.577	-0.0143031		0.577	-0.0121921
0.578	-0.802593		0.578	-0.0144509		0.578	-0.0122065
0.579	-0.805505		0.579	-0.0143031		0.579	-0.0122209
0.58	-0.811328		0.58	-0.0144509		0.58	-0.0122353
0.581	-0.811328		0.581	-0.0143031		0.581	-0.0122496
0.582	-0.81424		0.582	-0.0141553		0.582	-0.0122638
0.583	-0.805505		0.583	-0.0143031		0.583	-0.0122781
0.584	-0.805505		0.584	-0.0141553		0.584	-0.0122922
0.585	-0.811328		0.585	-0.0144509		0.585	-0.0123067
0.586	-0.805505		0.586	-0.0141553		0.586	-0.0123208
0.587	-0.817152		0.587	-0.0144509		0.587	-0.0123353
0.588	-0.808417		0.588	-0.0144509		0.588	-0.0123497
0.589	-0.805505		0.589	-0.0145986		0.589	-0.0123643
0.59	-0.802593		0.59	-0.0140076		0.59	-0.0123783
0.591	-0.81424		0.591	-0.0147464		0.591	-0.0123931
0.592	-0.808417		0.592	-0.0143031		0.592	-0.0124074
0.593	-0.808417		0.593	-0.0145986		0.593	-0.012422
0.594	-0.81424		0.594	-0.0143031		0.594	-0.0124363
0.595	-0.802593		0.595	-0.0143031		0.595	-0.0124506
0.596	-0.802593		0.596	-0.0145986		0.596	-0.0124652
0.597	-0.81424		0.597	-0.0143031		0.597	-0.0124795
0.598	-0.811328		0.598	-0.0143031		0.598	-0.0124938
0.599	-0.81424		0.599	-0.0141553		0.599	-0.0125079
0.6	-0.817152		0.6	-0.0134166		0.6	-0.0125214
0.601	-0.811328		0.601	-0.0134166		0.601	-0.0125348
0.602	-0.81424		0.602	-0.0134166		0.602	-0.0125482
0.603	-0.817152		0.603	-0.0134166		0.603	-0.0125616
0.604	-0.81424		0.604	-0.0129733		0.604	-0.0125746
0.605	-0.811328		0.605	-0.013121		0.605	-0.0125877
0.606	-0.820064		0.606	-0.0122345		0.606	-0.0125999
0.607	-0.811328		0.607	-0.0120867		0.607	-0.012612
0.608	-0.808417		0.608	-0.011939		0.608	-0.012624
0.609	-0.811328		0.609	-0.0120867		0.609	-0.0126361
0.61	-0.81424		0.61	-0.0122345		0.61	-0.0126483
0.611	-0.81424		0.611	-0.011939		0.611	-0.0126602
0.612	-0.817152		0.612	-0.011939		0.612	-0.0126722
0.613	-0.808417		0.613	-0.011939		0.613	-0.0126841
0.614	-0.811328		0.614	-0.0120867		0.614	-0.0126962
0.615	-0.811328		0.615	-0.0120867		0.615	-0.0127083
0.616	-0.820064		0.616	-0.0122345		0.616	-0.0127205
0.617	-0.81424		0.617	-0.011939		0.617	-0.0127325
0.618	-0.81424		0.618	-0.0123822		0.618	-0.0127448
0.619	-0.808417		0.619	-0.0123822		0.619	-0.0127572
0.62	-0.808417		0.62	-0.0120867		0.62	-0.0127693
0.621	-0.817152		0.621	-0.0122345		0.621	-0.0127815
0.622	-0.817152		0.622	-0.0120867		0.622	-0.0127936
0.623	-0.825887		0.623	-0.011939		0.623	-0.0128056
0.624	-0.81424		0.624	-0.011939		0.624	-0.0128175
0.625	-0.817152		0.625	-0.011939		0.625	-0.0128294
0.626	-0.808417		0.626	-0.0120867		0.626	-0.0128415
0.627	-0.817152		0.627	-0.0120867		0.627	-0.0128536
0.628	-0.820064		0.628	-0.0129733		0.628	-0.0128666
0.629	-0.822975		0.629	-0.0129733		0.629	-0.0128796
0.63	-0.817152		0.63	-0.0132688		0.63	-0.0128928
0.631	-0.81424		0.631	-0.013121		0.631	-0.012906
0.632	-0.808417		0.632	-0.013121		0.632	-0.0129191
0.633	-0.81424		0.633	-0.0132688		0.633	-0.0129323
0.634	-0.81424		0.634	-0.0132688		0.634	-0.0129456
0.635	-0.825887		0.635	-0.013121		0.635	-0.0129587
0.636	-0.820064		0.636	-0.0129733		0.636	-0.0129717
0.637	-0.808417		0.637	-0.0134166		0.637	-0.0129851
0.638	-0.81424		0.638	-0.013121		0.638	-0.0129982
0.639	-0.81424		0.639	-0.013121		0.639	-0.0130114
0.64	-0.822975		0.64	-0.0134166		0.64	-0.0130248
0.641	-0.820064		0.641	-0.0123822		0.641	-0.0130372
0.642	-0.820064		0.642	-0.011939		0.642	-0.0130491
0.643	-0.81424		0.643	-0.0120867		0.643	-0.0130612
0.644	-0.808417		0.644	-0.0123822		0.644	-0.0130736
0.645	-0.81424		0.645	-0.0113479		0.645	-0.0130849
0.646	-0.820064		0.646	-0.0110524		0.646	-0.013096
0.647	-0.825887		0.647	-0.0104614		0.647	-0.0131064
0.648	-0.811328		0.648	-0.00957481		0.648	-0.013116
0.649	-0.811328		0.649	-0.00957481		0.649	-0.0131256
0.65	-0.808417		0.65	-0.00854049		0.65	-0.0131341
0.651	-0.817152		0.651	-0.00854049		0.651	-0.0131427
0.652	-0.817152		0.652	-0.0063241		0.652	-0.013149
0.653	-0.822975		0.653	-0.00647186		0.653	-0.0131555
0.654	-0.825887		0.654	-0.00602858		0.654	-0.0131615
0.655	-0.81424		0.655	-0.00617634		0.655	-0.0131677
0.656	-0.81424		0.656	-0.00647186		0.656	-0.0131741
0.657	-0.808417		0.657	-0.00351667		0.657	-0.0131777
0.658	-0.811328		0.658	0.00135939		0.658	1.35939e-06
0.659	-0.822975		0.659	0.00165491		0.659	3.01429e-06
0.66	-0.820064		0.66	0.00283698		0.66	5.85127e-06
0.661	-0.817152		0.661	0.0031325		0.661	8.98377e-06
0.662	-0.817152		0.662	0.00446233		0.662	1.34461e-05
0.663	-0.820064		0.663	0.00534889		0.663	1.8795e-05
0.664	-0.820064		0.664	0.00682648		0.664	2.56215e-05
0.665	-0.820064		0.665	0.00756528		0.665	3.31868e-05
0.666	-0.825887		0.666	0.00904287		0.666	4.22296e-05
0.667	-0.808417		0.667	0.00963391		0.667	5.18635e-05
0.668	-0.811328		0.668	0.0100772		0.668	6.19407e-05
0.669	-0.820064		0.669	0.0118503		0.669	7.3791e-05
0.67	-0.820064		0.67	0.0118503		0.67	8.56413e-05
0.671	-0.820064		0.671	0.0139189		0.671	9.95603e-05
0.672	-0.825887		0.672	0.0143622		0.672	0.000113922
0.673	-0.81424		0.673	0.0152488		0.673	0.000129171
0.674	-0.820064		0.674	0.0164308		0.674	0.000145602
0.675	-0.820064		0.675	0.0167264		0.675	0.000162328
0.676	-0.817152		0.676	0.018795		0.676	0.000181123
0.677	-0.828799		0.677	0.0190905		0.677	0.000200214
0.678	-0.822975		0.678	0.0205681		0.678	0.000220782
0.679	-0.822975		0.679	0.0213069		0.679	0.000242089
0.68	-0.808417		0.68	0.022489		0.68	0.000264578
0.681	-0.828799		0.681	0.0236711		0.681	0.000288249
0.682	-0.820064		0.682	0.0236711		0.682	0.00031192
0.683	-0.828799		0.683	0.0257397		0.683	0.00033766
0.684	-0.825887		0.684	0.0260352		0.684	0.000363695
0.685	-0.820064		0.685	0.0276606		0.685	0.000391355
0.686	-0.820064		0.686	0.0281038		0.686	0.000419459
0.687	-0.825887		0.687	0.0295814		0.687	0.000449041
0.688	-0.820064		0.688	0.030468		0.688	0.000479509
0.689	-0.831711		0.689	0.0306157		0.689	0.000510124
0.69	-0.820064		0.69	0.0325366		0.69	0.000542661
0.691	-0.817152		0.691	0.0331277		0.691	0.000575789
0.692	-0.817152		0.692	0.0344575		0.692	0.000610246
0.693	-0.825887		0.693	0.0351963		0.693	0.000645443
0.694	-0.820064		0.694	0.0354918		0.694	0.000680934
0.695	-0.828799		0.695	0.0362306		0.695	0.000717165
0.696	-0.828799		0.696	0.0363784		0.696	0.000753543
0.697	-0.817152		0.697	0.0375604		0.697	0.000791104
0.698	-0.820064		0.698	0.0372649		0.698	0.000828369
0.699	-0.831711		0.699	0.0382992		0.699	0.000866668
0.7	-0.817152		0.7	0.039038		0.7	0.000905706
0.701	-0.828799		0.701	0.0391858		0.701	0.000944892
0.702	-0.834622		0.702	0.0396291		0.702	0.000984521
0.703	-0.828799		0.703	0.0397768		0.703	0.0010243
0.704	-0.820064		0.704	0.0409589		0.704	0.00106526
0.705	-0.820064		0.705	0.0408111		0.705	0.00110607
0.706	-0.828799		0.706	0.0409589		0.706	0.00114703
0.707	-0.828799		0.707	0.0409589		0.707	0.00118799
0.708	-0.837534		0.708	0.0408111		0.708	0.0012288
0.709	-0.828799		0.709	0.0411067		0.709	0.0012699
0.71	-0.820064		0.71	0.0411067		0.71	0.00131101
0.711	-0.825887		0.711	0.042141		0.711	0.00135315
0.712	-0.825887		0.712	0.0422887		0.712	0.00139544
0.713	-0.840446		0.713	0.0424365		0.713	0.00143788
0.714	-0.825887		0.714	0.042141		0.714	0.00148002
0.715	-0.820064		0.715	0.042141		0.715	0.00152216
0.716	-0.820064		0.716	0.042141		0.716	0.0015643
0.717	-0.828799		0.717	0.042141		0.717	0.00160644
0.718	-0.828799		0.718	0.0431753		0.718	0.00164962
0.719	-0.828799		0.719	0.043323		0.719	0.00169294
0.72	-0.834622		0.72	0.043323		0.72	0.00173626
0.721	-0.834622		0.721	0.0431753		0.721	0.00177944
0.722	-0.831711		0.722	0.0437663		0.722	0.0018232
0.723	-0.828799		0.723	0.0443574		0.723	0.00186756
0.724	-0.825887		0.724	0.0446529		0.724	0.00191221
0.725	-0.828799		0.725	0.0445051		0.725	0.00195672
0.726	-0.831711		0.726	0.0445051		0.726	0.00200122
0.727	-0.828799		0.727	0.0453917		0.727	0.00204662
0.728	-0.822975		0.728	0.045835		0.728	0.00209245
0.729	-0.840446		0.729	0.0461305		0.729	0.00213858
0.73	-0.837534		0.73	0.0467215		0.73	0.0021853
0.731	-0.828799		0.731	0.046426		0.731	0.00223173
0.732	-0.831711		0.732	0.0479036		0.732	0.00227963
0.733	-0.825887		0.733	0.0479036		0.733	0.00232754
0.734	-0.822975		0.734	0.0486424		0.734	0.00237618
0.735	-0.843358		0.735	0.0490857		0.735	0.00242526
0.736	-0.834622		0.736	0.0496767		0.736	0.00247494
0.737	-0.828799		0.737	0.0504155		0.737	0.00252536
0.738	-0.840446		0.738	0.0502677		0.738	0.00257562
0.739	-0.828799		0.739	0.0514498		0.739	0.00262707
0.74	-0.825887		0.74	0.0515976		0.74	0.00267867
0.741	-0.828799		0.741	0.0524841		0.741	0.00273115
0.742	-0.834622		0.742	0.0526319		0.742	0.00278379
0.743	-0.837534		0.743	0.0532229		0.743	0.00283701
0.744	-0.837534		0.744	0.0535184		0.744	0.00289053
0.745	-0.837534		0.745	0.053814		0.745	0.00294434
0.746	-0.831711		0.746	0.0545528		0.746	0.00299889
0.747	-0.837534		0.747	0.0548483		0.747	0.00305374
0.748	-0.831711		0.748	0.0557348		0.748	0.00310948
0.749	-0.831711		0.749	0.0560304		0.749	0.00316551
0.75	-0.831711		0.75	0.0563259		0.75	0.00322183
0.751	-0.828799		0.751	0.0560304		0.751	0.00327786
0.752	-0.828799		0.752	0.0561781		0.752	0.00333404
0.753	-0.831711		0.753	0.0572124		0.753	0.00339125
0.754	-0.834622		0.754	0.0572124		0.754	0.00344847
0.755	-0.837534		0.755	0.0567692		0.755	0.00350524
0.756	-0.843358		0.756	0.0569169		0.756	0.00356215
0.757	-0.831711		0.757	0.0572124		0.757	0.00361937
0.758	-0.828799		0.758	0.0572124		0.758	0.00367658
0.759	-0.825887		0.759	0.0575079		0.759	0.00373409
0.76	-0.834622		0.76	0.0582467		0.76	0.00379233
0.761	-0.840446		0.761	0.0582467		0.761	0.00385058
0.762	-0.837534		0.762	0.0591333		0.762	0.00390971
0.763	-0.834622		0.763	0.0595766		0.763	0.00396929
0.764	-0.831711		0.764	0.0604631		0.764	0.00402975
0.765	-0.831711		0.765	0.0607587		0.765	0.00409051
0.766	-0.825887		0.766	0.0610542		0.766	0.00415157
0.767	-0.837534		0.767	0.0616452		0.767	0.00421321
0.768	-0.837534		0.768	0.061793		0.768	0.004275
0.769	-0.837534		0.769	0.0637138		0.769	0.00433872
0.77	-0.840446		0.77	0.0643049		0.77	0.00440302
0.771	-0.837534		0.771	0.0651914		0.771	0.00446821
0.772	-0.828799		0.772	0.0650437		0.772	0.00453326
0.773	-0.843358		0.773	0.0663735		0.773	0.00459963
0.774	-0.843358		0.774	0.0675556		0.774	0.00466719
0.775	-0.828799		0.775	0.0678511		0.775	0.00473504
0.776	-0.837534		0.776	0.0708063		0.776	0.00480584
0.777	-0.822975		0.777	0.0711018		0.777	0.00487695
0.778	-0.834622		0.778	0.0737615		0.778	0.00495071
0.779	-0.837534		0.779	0.0743525		0.779	0.00502506
0.78	-0.846269		0.78	0.0761256		0.78	0.00510119
0.781	-0.837534		0.781	0.077751		0.781	0.00517894
0.782	-0.837534		0.782	0.0778987		0.782	0.00525684
0.783	-0.831711		0.783	0.0808539		0.783	0.00533769
0.784	-0.889945		0.784	0.0812972		0.784	0.00541899
0.785	-0.887034		0.785	0.0845479		0.785	0.00550353
0.786	-0.878298		0.786	0.0846957		0.786	0.00558823
0.787	-0.869563		0.787	0.0870598		0.787	0.00567529
0.788	-0.86374		0.788	0.0882419		0.788	0.00576353
0.789	-0.855004		0.789	0.0898672		0.789	0.0058534
0.79	-0.852093		0.79	0.0926747		0.79	0.00594607
0.791	-0.860828		0.791	0.093118		0.791	0.00603919
0.792	-0.843358		0.792	0.0954821		0.792	0.00613467
0.793	-0.872475		0.793	0.0962209		0.793	0.00623089
0.794	-0.892857		0.794	0.0990283		0.794	0.00632992
0.795	-0.855004		0.795	0.0994716		0.795	0.00642939
0.796	-0.901592		0.796	0.101392		0.796	0.00653079
0.797	-0.889945		0.797	0.103313		0.797	0.0066341
0.798	-0.889945		0.798	0.103313		0.798	0.00673741
0.799	-0.887034		0.799	0.106269		0.799	0.00684368
0.8	-0.884122		0.8	0.10686		0.8	0.00695054
0.801	-0.875387		0.801	0.109519		0.801	0.00706006
0.802	-0.869563		0.802	0.11011		0.802	0.00717017
0.803	-0.866651		0.803	0.111736		0.803	0.00728191
0.804	-0.869563		0.804	0.112327		0.804	0.00739423
0.805	-0.860828		0.805	0.11277		0.805	0.007507
0.806	-0.837534		0.806	0.11543		0.806	0.00762243
0.807	-0.840446		0.807	0.115577		0.807	0.00773801
0.808	-0.840446		0.808	0.117794		0.808	0.0078558
0.809	-0.855004		0.809	0.118089		0.809	0.00797389
0.81	-0.860828		0.81	0.12001		0.81	0.0080939
0.811	-0.840446		0.811	0.120453		0.811	0.00821436
0.812	-0.86374		0.812	0.121636		0.812	0.00833599
0.813	-0.857916		0.813	0.123704		0.813	0.0084597
0.814	-0.872475		0.814	0.123704		0.814	0.0085834
0.815	-0.878298		0.815	0.125773		0.815	0.00870917
0.816	-0.872475		0.816	0.126659		0.816	0.00883583
0.817	-0.857916		0.817	0.128137		0.817	0.00896397
0.818	-0.857916		0.818	0.12858		0.818	0.00909255
0.819	-0.843358		0.819	0.130501		0.819	0.00922305
0.82	-0.857916		0.82	0.131683		0.82	0.00935473
0.821	-0.857916		0.821	0.131979		0.821	0.00948671
0.822	-0.843358		0.822	0.134047		0.822	0.00962076
0.823	-0.822975		0.823	0.134195		0.823	0.00975496
0.824	-0.825887		0.824	0.137002		0.824	0.00989196
0.825	-0.822975		0.825	0.137889		0.825	0.0100298
0.826	-0.860828		0.826	0.139514		0.826	0.0101694
0.827	-0.855004		0.827	0.14114		0.827	0.0103105
0.828	-0.866651		0.828	0.141435		0.828	0.0104519
0.829	-0.860828		0.829	0.14439		0.829	0.0105963
0.83	-0.872475		0.83	0.144686		0.83	0.010741
0.831	-0.872475		0.831	0.147346		0.831	0.0108884
0.832	-0.875387		0.832	0.148232		0.832	0.0110366
0.833	-0.878298		0.833	0.150005		0.833	0.0111866
0.834	-0.86374		0.834	0.151483		0.834	0.0113381
0.835	-0.843358		0.835	0.152222		0.835	0.0114903
0.836	-0.840446		0.836	0.155029		0.836	0.0116453
0.837	-0.852093		0.837	0.155177		0.837	0.0118005
0.838	-0.811328		0.838	0.157689		0.838	0.0119582
0.839	-0.828799		0.839	0.158428		0.839	0.0121166
0.84	-0.802593		0.84	0.161678		0.84	0.0122783
0.841	-0.822975		0.841	0.163008		0.841	0.0124413
0.842	-0.820064		0.842	0.164486		0.842	0.0126058
0.843	-0.834622		0.843	0.166554		0.843	0.0127723
0.844	-0.843358		0.844	0.166702		0.844	0.0129391
0.845	-0.849181		0.845	0.169805		0.845	0.0131089
0.846	-0.860828		0.846	0.170248		0.846	0.0132791
0.847	-0.860828		0.847	0.172465		0.847	0.0134516
0.848	-0.86374		0.848	0.173499		0.848	0.0136251
0.849	-0.86374		0.849	0.175124		0.849	0.0138002
0.85	-0.852093		0.85	0.176898		0.85	0.0139771
0.851	-0.846269		0.851	0.177045		0.851	0.0141541
0.852	-0.840446		0.852	0.178966		0.852	0.0143331
0.853	-0.837534		0.853	0.179409		0.853	0.0145125
0.854	-0.793858		0.854	0.181921		0.854	0.0146944
0.855	-0.828799		0.855	0.182512		0.855	0.0148769
0.856	-0.74727		0.856	0.184138		0.856	0.0150611
0.857	-0.572565		0.857	0.185172		0.857	0.0152463
0.858	-0.502683		0.858	0.18532		0.858	0.0154316
0.859	-0.438625		0.859	0.186945		0.859	0.0156185
0.86	-0.400772		0.86	0.187684		0.86	0.0158062
0.861	-0.327979		0.861	0.188571		0.861	0.0159948
0.862	-0.307597		0.862	0.188718		0.862	0.0161835
0.863	-0.29595		0.863	0.190048		0.863	0.0163735
0.864	-0.234803		0.864	0.190787		0.864	0.0165643
0.865	-0.214421		0.865	0.191082		0.865	0.0167554
0.866	-0.167833		0.866	0.191969		0.866	0.0169474
0.867	-0.144539		0.867	0.192264		0.867	0.0171396
0.868	-0.121245		0.868	0.193151		0.868	0.0173328
0.869	-0.11251		0.869	0.193299		0.869	0.0175261
0.87	-0.0600984		0.87	0.194038		0.87	0.0177201
0.871	0.0884005		0.871	0.194185		0.871	0.0179143
0.872	0.219429		0.872	0.194776		0.872	0.0181091
0.873	0.501868		0.873	0.195515		0.873	0.0183046
0.874	0.717337		0.874	0.195663		0.874	0.0185003
0.875	0.926983		0.875	0.196697		0.875	0.018697
0.876	1.11042		0.876	0.196845		0.876	0.0188938
0.877	1.26766		0.877	0.198323		0.877	0.0190921
0.878	1.40451		0.878	0.199061		0.878	0.0192912
0.879	1.5268		0.879	0.1998		0.879	0.019491
0.88	1.63454		0.88	0.200096		0.88	0.0196911
0.881	1.74809		0.881	0.200096		0.881	0.0198912
0.882	1.85292		0.882	0.20113		0.882	0.0200923
0.883	1.95483		0.883	0.20113		0.883	0.0202934
0.884	2.05383		0.884	0.202017		0.884	0.0204955
0.885	2.10624		0.885	0.202608		0.885	0.0206981
0.886	2.2198		0.886	0.203051		0.886	0.0209011
0.887	2.31588		0.887	0.203642		0.887	0.0211048
0.888	2.40033		0.888	0.20379		0.888	0.0213086
0.889	2.60706		0.889	0.204676		0.889	0.0215132
0.89	2.74682		0.89	0.204972		0.89	0.0217182
0.891	2.90115		0.891	0.204972		0.891	0.0219232
0.892	3.038		0.892	0.204529		0.892	0.0221277
0.893	3.17776		0.893	0.205415		0.893	0.0223331
0.894	3.30297		0.894	0.206006		0.894	0.0225391
0.895	3.42526		0.895	0.206006		0.895	0.0227451
0.896	3.53008		0.896	0.206006		0.896	0.0229511
0.897	3.64655		0.897	0.205858		0.897	0.023157
0.898	3.74555		0.898	0.206154		0.898	0.0233632
0.899	3.85037		0.899	0.205858		0.899	0.023569
0.9	3.95811		0.9	0.206006		0.9	0.023775
0.901	4.04546		0.901	0.205711		0.901	0.0239807
0.902	4.17358		0.902	0.205858		0.902	0.0241866
0.903	4.2784		0.903	0.20512		0.903	0.0243917
0.904	4.36575		0.904	0.204676		0.904	0.0245964
0.905	4.53172		0.905	0.204972		0.905	0.0248014
0.906	4.66566		0.906	0.204233		0.906	0.0250056
0.907	4.80543		0.907	0.204676		0.907	0.0252103
0.908	4.94228		0.908	0.204972		0.908	0.0254152
0.909	5.05584		0.909	0.204824		0.909	0.0256201
0.91	5.17522		0.91	0.204676		0.91	0.0258247
0.911	5.26257		0.911	0.204972		0.911	0.0260297
0.912	5.39069		0.912	0.204972		0.912	0.0262347
0.913	5.48969		0.913	0.204676		0.913	0.0264394
0.914	5.60324		0.914	0.204676		0.914	0.026644
0.915	5.70515		0.915	0.204676		0.915	0.0268487
0.916	5.81871		0.916	0.204676		0.916	0.0270534
0.917	5.87986		0.917	0.204676		0.917	0.0272581
0.918	6.02545		0.918	0.204972		0.918	0.027463
0.919	6.0895		0.919	0.204824		0.919	0.0276679
0.92	6.2118		0.92	0.204676		0.92	0.0278725
0.921	6.2875		0.921	0.205267		0.921	0.0280778
0.922	6.37777		0.922	0.205858		0.922	0.0282837
0.923	6.4593		0.923	0.206006		0.923	0.0284897
0.924	6.535		0.924	0.206154		0.924	0.0286958
0.925	6.61071		0.925	0.206154		0.925	0.028902
0.926	6.69806		0.926	0.206893		0.926	0.0291089
0.927	6.77376		0.927	0.207188		0.927	0.0293161
0.928	6.8582		0.928	0.208223		0.928	0.0295243
0.929	6.91644		0.929	0.208075		0.929	0.0297323
0.93	7.00088		0.93	0.208961		0.93	0.0299413
0.931	7.08532		0.931	0.210291		0.931	0.0301516
0.932	7.16976		0.932	0.210587		0.932	0.0303622
0.933	7.22508		0.933	0.211473		0.933	0.0305737
0.934	7.35029		0.934	0.211621		0.934	0.0307853
0.935	7.39397		0.935	0.213542		0.935	0.0309988
0.936	7.53373		0.936	0.213837		0.936	0.0312127
0.937	7.60652		0.937	0.214428		0.937	0.0314271
0.938	7.72008		0.938	0.215315		0.938	0.0316424
0.939	7.81617		0.939	0.215315		0.939	0.0318577
0.94	7.91517		0.94	0.217088		0.94	0.0320748
0.941	7.98796		0.941	0.217236		0.941	0.032292
0.942	8.06367		0.942	0.219157		0.942	0.0325112
0.943	8.16558		0.943	0.2196		0.943	0.0327308
0.944	8.24128		0.944	0.22226		0.944	0.0329531
0.945	8.31699		0.945	0.222998		0.945	0.0331761
0.946	8.41308		0.946	0.224033		0.946	0.0334001
0.947	8.50043		0.947	0.225363		0.947	0.0336255
0.948	8.56157		0.948	0.225658		0.948	0.0338511
0.949	8.65184		0.949	0.228613		0.949	0.0340797
0.95	8.76831		0.95	0.229057		0.95	0.0343088
0.951	8.8149		0.951	0.231716		0.951	0.0345405
0.952	8.9139		0.952	0.232307		0.952	0.0347728
0.953	8.99543		0.953	0.233637		0.953	0.0350064
0.954	9.0391		0.954	0.235706		0.954	0.0352421
0.955	9.11481		0.955	0.235706		0.955	0.0354779
0.956	9.19634		0.956	0.239843		0.956	0.0357177
0.957	9.26039		0.957	0.240434		0.957	0.0359581
0.958	9.3361		0.958	0.244128		0.958	0.0362023
0.959	9.40016		0.959	0.245162		0.959	0.0364474
0.96	9.45548		0.96	0.247822		0.96	0.0366952
0.961	9.54283		0.961	0.249595		0.961	0.0369448
0.962	9.63892		0.962	0.250334		0.962	0.0371952
0.963	9.70298		0.963	0.254914		0.963	0.0374501
0.964	9.78742		0.964	0.255358		0.964	0.0377054
0.965	9.84274		0.965	0.260529		0.965	0.037966
0.966	9.94174		0.966	0.26112		0.966	0.0382271
0.967	10.0029		0.967	0.265553		0.967	0.0384926
0.968	10.1077		0.968	0.26777		0.968	0.0387604
0.969	10.198		0.969	0.270134		0.969	0.0390306
0.97	10.2708		0.97	0.274566		0.97	0.0393051
0.971	10.3348		0.971	0.275158		0.971	0.0395803
0.972	10.4134		0.972	0.281068		0.972	0.0398613
0.973	10.4921		0.973	0.281807		0.973	0.0401431
0.974	10.5707		0.974	0.287865		0.974	0.040431
0.975	10.6522		0.975	0.289933		0.975	0.0407209
0.976	10.7308		0.976	0.293184		0.976	0.0410141
0.977	10.8007		0.977	0.297912		0.977	0.041312
0.978	10.8851		0.978	0.297912		0.978	0.04161
0.979	10.9638		0.979	0.305005		0.979	0.041915
0.98	11.054		0.98	0.306187		0.98	0.0422211
0.981	11.1094		0.981	0.312836		0.981	0.042534
0.982	11.2054		0.982	0.315053		0.982	0.042849
0.983	11.2811		0.983	0.319042		0.983	0.0431681
0.984	11.3539		0.984	0.322736		0.984	0.0434908
0.985	11.4442		0.985	0.323475		0.985	0.0438143
0.986	11.5228		0.986	0.331602		0.986	0.0441459
0.987	11.5811		0.987	0.332636		0.987	0.0444785
0.988	11.6538		0.988	0.339728		0.988	0.0448183
0.989	11.7296		0.989	0.341797		0.989	0.0451601
0.99	11.7878		0.99	0.347116		0.99	0.0455072
0.991	11.8548		0.991	0.351845		0.991	0.045859
0.992	11.9538		0.992	0.351992		0.992	0.046211
0.993	12.0295		0.993	0.360415		0.993	0.0465714
0.994	12.111		0.994	0.361744		0.994	0.0469332
0.995	12.1809		0.995	0.370019		0.995	0.0473032
0.996	12.2566		0.996	0.371497		0.996	0.0476747
0.997	12.3177		0.997	0.377407		0.997	0.0480521
0.998	12.4225		0.998	0.380658		0.998	0.0484327
0.999	12.4983		0.999	0.383317		0.999	0.0488161
1	12.5681		1	0.390558		1	0.0492066
1.001	12.6264		1.001	0.391296		1.001	0.0495979
1.002	12.7195		1.002	0.400014		1.002	0.0499979
1.003	12.7923		1.003	0.40164		1.003	0.0503996
1.004	12.8622		1.004	0.408732		1.004	0.0508083
1.005	12.9321		1.005	0.411835		1.005	0.0512201
1.006	13.0107		1.006	0.415529		1.006	0.0516357
1.007	13.0719		1.007	0.421735		1.007	0.0520574
1.008	13.1447		1.008	0.422474		1.008	0.0524799
1.009	13.2262		1.009	0.430305		1.009	0.0529102
1.01	13.3194		1.01	0.431782		1.01	0.053342
1.011	13.398		1.011	0.43917		1.011	0.0537811
1.012	13.4941		1.012	0.441682		1.012	0.0542228
1.013	13.5377		1.013	0.446558		1.013	0.0546694
1.014	13.6367		1.014	0.450991		1.014	0.0551204
1.015	13.7008		1.015	0.451434		1.015	0.0555718
1.016	13.7882		1.016	0.460448		1.016	0.0560322
1.017	13.8522		1.017	0.461778		1.017	0.056494
1.018	13.9308		1.018	0.468279		1.018	0.0569623
1.019	14.0065		1.019	0.469904		1.019	0.0574322
1.02	14.0735		1.02	0.475371		1.02	0.0579076
1.021	14.1492		1.021	0.478622		1.021	0.0583862
1.022	14.2366		1.022	0.480691		1.022	0.0588669
1.023	14.2977		1.023	0.486306		1.023	0.0593532
1.024	14.3763		1.024	0.487192		1.024	0.0598404
1.025	14.4608		1.025	0.491034		1.025	0.0603314
1.026	14.5394		1.026	0.491921		1.026	0.0608233
1.027	14.618		1.027	0.495171		1.027	0.0613185
1.028	14.7083		1.028	0.49857		1.028	0.0618171
1.029	14.7636		1.029	0.49857		1.029	0.0623157
1.03	14.8597		1.03	0.504923		1.03	0.0628206
1.031	14.9092		1.031	0.505662		1.031	0.0633262
1.032	14.9994		1.032	0.510243		1.032	0.0638365
1.033	15.0664		1.033	0.512311		1.033	0.0643488
1.034	15.1363		1.034	0.514084		1.034	0.0648629
1.035	15.2266		1.035	0.517778		1.035	0.0653807
1.036	15.2848		1.036	0.518222		1.036	0.0658989
1.037	15.3663		1.037	0.52295		1.037	0.0664218
1.038	15.4304		1.038	0.524132		1.038	0.066946
1.039	15.5003		1.039	0.526496		1.039	0.0674725
1.04	15.5847		1.04	0.52886		1.04	0.0680013
1.041	15.6458		1.041	0.528565		1.041	0.0685299
1.042	15.7041		1.042	0.533589		1.042	0.0690635
1.043	15.7536		1.043	0.534327		1.043	0.0695978
1.044	15.7973		1.044	0.538612		1.044	0.0701364
1.045	15.8118		1.045	0.540238		1.045	0.0706766
1.046	15.8933		1.046	0.541124		1.046	0.0712178
1.047	15.9137		1.047	0.544227		1.047	0.071762
1.048	15.9894		1.048	0.544966		1.048	0.072307
1.049	16.0389		1.049	0.548808		1.049	0.0728558
1.05	16.0855		1.05	0.549399		1.05	0.0734052
1.051	16.1467		1.051	0.552059		1.051	0.0739572
1.052	16.2136		1.052	0.554866		1.052	0.0745121
1.053	16.2777		1.053	0.555605		1.053	0.0750677
1.054	16.333		1.054	0.558117		1.054	0.0756258
1.055	16.3709		1.055	0.558708		1.055	0.0761845
1.056	16.4029		1.056	0.561958		1.056	0.0767465
1.057	16.464		1.057	0.563288		1.057	0.0773098
1.058	16.5019		1.058	0.564323		1.058	0.0778741
1.059	16.5339		1.059	0.567573		1.059	0.0784417
1.06	16.5863		1.06	0.568017		1.06	0.0790097
1.061	16.5805		1.061	0.569642		1.061	0.0795793
1.062	16.6417		1.062	0.570233		1.062	0.0801496
1.063	16.6533		1.063	0.571858		1.063	0.0807214
1.064	16.7057		1.064	0.573484		1.064	0.0812949
1.065	16.7552		1.065	0.573779		1.065	0.0818687
1.066	16.8076		1.066	0.575848		1.066	0.0824445
1.067	16.8426		1.067	0.576291		1.067	0.0830208
1.068	16.895		1.068	0.577473		1.068	0.0835983
1.069	16.9561		1.069	0.57836		1.069	0.0841767
1.07	16.994		1.07	0.578507		1.07	0.0847552
1.071	17.0435		1.071	0.580428		1.071	0.0853356
1.072	17.0842		1.072	0.580872		1.072	0.0859165
1.073	17.1192		1.073	0.58161		1.073	0.0864981
1.074	17.157		1.074	0.581758		1.074	0.0870798
1.075	17.1862		1.075	0.582349		1.075	0.0876622
1.076	17.2211		1.076	0.58294		1.076	0.0882451
1.077	17.2298		1.077	0.582793		1.077	0.0888279
1.078	17.2968		1.078	0.583827		1.078	0.0894117
1.079	17.3172		1.079	0.584122		1.079	0.0899959
1.08	17.3434		1.08	0.584566		1.08	0.0905804
1.081	17.3812		1.081	0.5856		1.081	0.091166
1.082	17.4307		1.082	0.585304		1.082	0.0917513
1.083	17.4832		1.083	0.586191		1.083	0.0923375
1.084	17.5443		1.084	0.586191		1.084	0.0929237
1.085	17.5822		1.085	0.587373		1.085	0.0935111
1.086	17.6113		1.086	0.587669		1.086	0.0940988
1.087	17.652		1.087	0.587964		1.087	0.0946867
1.088	17.6666		1.088	0.588703		1.088	0.0952754
1.089	17.7219		1.089	0.588703		1.089	0.0958641
1.09	17.7481		1.09	0.589737		1.09	0.0964539
1.091	17.7743		1.091	0.589885		1.091	0.0970437
1.092	17.8093		1.092	0.589885		1.092	0.0976336
1.093	17.7976		1.093	0.590181		1.093	0.0982238
1.094	17.85		1.094	0.590033		1.094	0.0988138
1.095	17.8675		1.095	0.591067		1.095	0.0994049
1.096	17.9054		1.096	0.591067		1.096	0.099996
1.097	17.949		1.097	0.590919		1.097	0.100587
1.098	17.984		1.098	0.591067		1.098	0.101178
1.099	18.0189		1.099	0.591067		1.099	0.101769
1.1	18.0655		1.1	0.591067		1.1	0.10236
1.101	18.1034		1.101	0.590919		1.101	0.102951
1.102	18.1267		1.102	0.591215		1.102	0.103542
1.103	18.147		1.103	0.59151		1.103	0.104134
1.104	18.1645		1.104	0.591215		1.104	0.104725
1.105	18.182		1.105	0.591215		1.105	0.105316
1.106	18.214		1.106	0.591215		1.106	0.105907
1.107	18.2431		1.107	0.589885		1.107	0.106497
1.108	18.2315		1.108	0.589885		1.108	0.107087
1.109	18.2024		1.109	0.590033		1.109	0.107677
1.11	18.2431		1.11	0.590033		1.11	0.108267
1.111	18.2257		1.111	0.590033		1.111	0.108857
1.112	18.2402		1.112	0.590328		1.112	0.109448
1.113	18.2722		1.113	0.589885		1.113	0.110037
1.114	18.2926		1.114	0.589294		1.114	0.110627
1.115	18.2984		1.115	0.588851		1.115	0.111216
1.116	18.313		1.116	0.588407		1.116	0.111804
1.117	18.3363		1.117	0.587669		1.117	0.112392
1.118	18.3683		1.118	0.587669		1.118	0.112979
1.119	18.3858		1.119	0.586634		1.119	0.113566
1.12	18.4004		1.12	0.586634		1.12	0.114153
1.121	18.4324		1.121	0.586043		1.121	0.114739
1.122	18.4615		1.122	0.585452		1.122	0.115324
1.123	18.4964		1.123	0.585157		1.123	0.115909
1.124	18.4877		1.124	0.584418		1.124	0.116494
1.125	18.4673		1.125	0.583975		1.125	0.117078
1.126	18.5168		1.126	0.582645		1.126	0.11766
1.127	18.5256		1.127	0.582201		1.127	0.118243
1.128	18.5227		1.128	0.581758		1.128	0.118824
1.129	18.5518		1.129	0.57969		1.129	0.119404
1.13	18.5751		1.13	0.579542		1.13	0.119984
1.131	18.5954		1.131	0.576734		1.131	0.12056
1.132	18.6129		1.132	0.576439		1.132	0.121137
1.133	18.6304		1.133	0.575405		1.133	0.121712
1.134	18.6479		1.134	0.573779		1.134	0.122286
1.135	18.6566		1.135	0.573779		1.135	0.12286
1.136	18.6828		1.136	0.57112		1.136	0.123431
1.137	18.709		1.137	0.570233		1.137	0.124001
1.138	18.7381		1.138	0.568903		1.138	0.12457
1.139	18.7701		1.139	0.568017		1.139	0.125138
1.14	18.7469		1.14	0.568017		1.14	0.125706
1.141	18.7148		1.141	0.564766		1.141	0.126271
1.142	18.7672		1.142	0.564618		1.142	0.126835
1.143	18.7527		1.143	0.562106		1.143	0.127397
1.144	18.7585		1.144	0.56122		1.144	0.127959
1.145	18.7818		1.145	0.55989		1.145	0.128519
1.146	18.7934		1.146	0.559151		1.146	0.129078
1.147	18.8138		1.147	0.559151		1.147	0.129637
1.148	18.8226		1.148	0.556048		1.148	0.130193
1.149	18.8429		1.149	0.555309		1.149	0.130748
1.15	18.8604		1.15	0.554275		1.15	0.131302
1.151	18.8721		1.151	0.552945		1.151	0.131855
1.152	18.8983		1.152	0.553093		1.152	0.132408
1.153	18.9186		1.153	0.550138		1.153	0.132959
1.154	18.9565		1.154	0.549694		1.154	0.133508
1.155	18.974		1.155	0.547921		1.155	0.134056
1.156	18.9652		1.156	0.54733		1.156	0.134604
1.157	18.9332		1.157	0.546296		1.157	0.13515
1.158	18.974		1.158	0.54408		1.158	0.135694
1.159	18.974		1.159	0.543636		1.159	0.136238
1.16	18.9914		1.16	0.540977		1.16	0.136779
1.161	19.0089		1.161	0.540681		1.161	0.137319
1.162	19.0235		1.162	0.538169		1.162	0.137857
1.163	19.038		1.163	0.537135		1.163	0.138395
1.164	19.0497		1.164	0.537135		1.164	0.138932
1.165	19.0613		1.165	0.532702		1.165	0.139464
1.166	19.0846		1.166	0.532259		1.166	0.139997
1.167	19.0904		1.167	0.529304		1.167	0.140526
1.168	19.0992		1.168	0.527974		1.168	0.141054
1.169	19.1225		1.169	0.526201		1.169	0.14158
1.17	19.137		1.17	0.523393		1.17	0.142104
1.171	19.1661		1.171	0.523246		1.171	0.142627
1.172	19.1574		1.172	0.518222		1.172	0.143145
1.173	19.1196		1.173	0.517335		1.173	0.143662
1.174	19.1516		1.174	0.514675		1.174	0.144177
1.175	19.1429		1.175	0.512902		1.175	0.14469
1.176	19.1516		1.176	0.512902		1.176	0.145203
1.177	19.1661		1.177	0.507731		1.177	0.145711
1.178	19.1749		1.178	0.50714		1.178	0.146218
1.179	19.1953		1.179	0.502559		1.179	0.14672
1.18	19.1924		1.18	0.501673		1.18	0.147222
1.181	19.204		1.181	0.499604		1.181	0.147722
1.182	19.2127		1.182	0.496944		1.182	0.148218
1.183	19.2069		1.183	0.496501		1.183	0.148715
1.184	19.2302		1.184	0.492512		1.184	0.149207
1.185	19.2593		1.185	0.492216		1.185	0.1497
1.186	19.2681		1.186	0.489556		1.186	0.150189
1.187	19.2884		1.187	0.48867		1.187	0.150678
1.188	19.2651		1.188	0.487044		1.188	0.151165
1.189	19.2331		1.189	0.484533		1.189	0.151649
1.19	19.2768		1.19	0.483941		1.19	0.152133
1.191	19.2651		1.191	0.47877		1.191	0.152612
1.192	19.2622		1.192	0.478179		1.192	0.15309
1.193	19.271		1.193	0.474633		1.193	0.153565
1.194	19.2855		1.194	0.473451		1.194	0.154038
1.195	19.2943		1.195	0.470939		1.195	0.154509
1.196	19.3001		1.196	0.468131		1.196	0.154978
1.197	19.3176		1.197	0.467688		1.197	0.155445
1.198	19.3117		1.198	0.463994		1.198	0.155909
1.199	19.3176		1.199	0.463551		1.199	0.156373
1.2	19.3234		1.2	0.458527		1.2	0.156831
1.201	19.335		1.201	0.457493		1.201	0.157289
1.202	19.3612		1.202	0.454094		1.202	0.157743
1.203	19.3816		1.203	0.452173		1.203	0.158195
1.204	19.3496		1.204	0.450843		1.204	0.158646
1.205	19.3176		1.205	0.447297		1.205	0.159093
1.206	19.3554		1.206	0.447297		1.206	0.15954
1.207	19.3467		1.207	0.441978		1.207	0.159982
1.208	19.3467		1.208	0.441682		1.208	0.160424
1.209	19.3554		1.209	0.437841		1.209	0.160862
1.21	19.3583		1.21	0.436954		1.21	0.161299
1.211	19.3671		1.211	0.434738		1.211	0.161734
1.212	19.3729		1.212	0.431044		1.212	0.162165
1.213	19.3758		1.213	0.430896		1.213	0.162596
1.214	19.3874		1.214	0.426759		1.214	0.163022
1.215	19.3845		1.215	0.426168		1.215	0.163449
1.216	19.3933		1.216	0.423065		1.216	0.163872
1.217	19.402		1.217	0.42203		1.217	0.164294
1.218	19.4166		1.218	0.419223		1.218	0.164713
1.219	19.4282		1.219	0.417302		1.219	0.16513
1.22	19.4136		1.22	0.417154		1.22	0.165547
1.221	19.3758		1.221	0.411687		1.221	0.165959
1.222	19.4049		1.222	0.411539		1.222	0.166371
1.223	19.3933		1.223	0.406811		1.223	0.166777
1.224	19.3933		1.224	0.405629		1.224	0.167183
1.225	19.3933		1.225	0.402526		1.225	0.167586
1.226	19.4107		1.226	0.401196		1.226	0.167987
1.227	19.4107		1.227	0.399866		1.227	0.168387
1.228	19.4078		1.228	0.394547		1.228	0.168781
1.229	19.4224		1.229	0.393956		1.229	0.169175
1.23	19.4136		1.23	0.389376		1.23	0.169564
1.231	19.4195		1.231	0.388341		1.231	0.169953
1.232	19.4311		1.232	0.384647		1.232	0.170337
1.233	19.4311		1.233	0.382874		1.233	0.17072
1.234	19.4515		1.234	0.38051		1.234	0.171101
1.235	19.469		1.235	0.376373		1.235	0.171477
1.236	19.4253		1.236	0.375634		1.236	0.171853
1.237	19.4049		1.237	0.370906		1.237	0.172224
1.238	19.4311		1.238	0.370019		1.238	0.172594
1.239	19.4224		1.239	0.365734		1.239	0.17296
1.24	19.4166		1.24	0.364404		1.24	0.173324
1.241	19.4224		1.241	0.361744		1.241	0.173686
1.242	19.4282		1.242	0.358494		1.242	0.174044
1.243	19.4253		1.243	0.358198		1.243	0.174402
1.244	19.4369		1.244	0.353322		1.244	0.174756
1.245	19.4457		1.245	0.352436		1.245	0.175108
1.246	19.4398		1.246	0.349333		1.246	0.175457
1.247	19.434		1.247	0.347707		1.247	0.175805
1.248	19.4486		1.248	0.345195		1.248	0.17615
1.249	19.4311		1.249	0.342388		1.249	0.176493
1.25	19.4486		1.25	0.34224		1.25	0.176835
1.251	19.4515		1.251	0.336921		1.251	0.177172
1.252	19.4515		1.252	0.33633		1.252	0.177508
1.253	19.4515		1.253	0.332931		1.253	0.177841
1.254	19.4457		1.254	0.331897		1.254	0.178173
1.255	19.4544		1.255	0.32909		1.255	0.178502
1.256	19.4457		1.256	0.326135		1.256	0.178828
1.257	19.4515		1.257	0.326282		1.257	0.179155
1.258	19.4602		1.258	0.320815		1.258	0.179475
1.259	19.4602		1.259	0.320372		1.259	0.179796
1.26	19.4573		1.26	0.315791		1.26	0.180112
1.261	19.4631		1.261	0.314609		1.261	0.180426
1.262	19.4631		1.262	0.311359		1.262	0.180737
1.263	19.4661		1.263	0.309142		1.263	0.181047
1.264	19.4719		1.264	0.308551		1.264	0.181355
1.265	19.469		1.265	0.30338		1.265	0.181659
1.266	19.4544		1.266	0.302936		1.266	0.181962
1.267	19.4544		1.267	0.298503		1.267	0.18226
1.268	19.4631		1.268	0.297174		1.268	0.182557
1.269	19.4602		1.269	0.293627		1.269	0.182851
1.27	19.4602		1.27	0.291707		1.27	0.183143
1.271	19.469		1.271	0.29082		1.271	0.183433
1.272	19.4573		1.272	0.286092		1.272	0.183719
1.273	19.4515		1.273	0.285648		1.273	0.184005
1.274	19.4631		1.274	0.281068		1.274	0.184286
1.275	19.4631		1.275	0.279886		1.275	0.184566
1.276	19.469		1.276	0.276044		1.276	0.184842
1.277	19.4631		1.277	0.274714		1.277	0.185117
1.278	19.4661		1.278	0.272498		1.278	0.185389
1.279	19.4573		1.279	0.268804		1.279	0.185658
1.28	19.469		1.28	0.268361		1.28	0.185926
1.281	19.4806		1.281	0.263485		1.281	0.18619
1.282	19.4864		1.282	0.262598		1.282	0.186453
1.283	19.4981		1.283	0.258165		1.283	0.186711
1.284	19.5039		1.284	0.256983		1.284	0.186968
1.285	19.4719		1.285	0.254028		1.285	0.187222
1.286	19.5097		1.286	0.251368		1.286	0.187473
1.287	19.4952		1.287	0.251073		1.287	0.187724
1.288	19.4806		1.288	0.245901		1.288	0.18797
1.289	19.4864		1.289	0.24531		1.289	0.188215
1.29	19.4864		1.29	0.24073		1.29	0.188456
1.291	19.4835		1.291	0.239548		1.291	0.188696
1.292	19.4864		1.292	0.236149		1.292	0.188932
1.293	19.4981		1.293	0.23408		1.293	0.189166
1.294	19.4923		1.294	0.232751		1.294	0.189399
1.295	19.4864		1.295	0.2295		1.295	0.189628
1.296	19.4806		1.296	0.229352		1.296	0.189857
1.297	19.4952		1.297	0.224328		1.297	0.190082
1.298	19.5068		1.298	0.223442		1.298	0.190305
1.299	19.5156		1.299	0.2196		1.299	0.190525
1.3	19.5301		1.3	0.217827		1.3	0.190743
1.301	19.4923		1.301	0.216497		1.301	0.190959
1.302	19.5156		1.302	0.213394		1.302	0.191173
1.303	19.501		1.303	0.212951		1.303	0.191386
1.304	19.5097		1.304	0.208223		1.304	0.191594
1.305	19.5039		1.305	0.207336		1.305	0.191801
1.306	19.5126		1.306	0.204085		1.306	0.192005
1.307	19.5068		1.307	0.202608		1.307	0.192208
1.308	19.4952		1.308	0.200687		1.308	0.192408
1.309	19.501		1.309	0.197141		1.309	0.192606
1.31	19.4981		1.31	0.196845		1.31	0.192802
1.311	19.5039		1.311	0.191673		1.311	0.192994
1.312	19.5097		1.312	0.191082		1.312	0.193185
1.313	19.5214		1.313	0.188127		1.313	0.193373
1.314	19.5272		1.314	0.186206		1.314	0.19356
1.315	19.5272		1.315	0.183842		1.315	0.193743
1.316	19.5418		1.316	0.181035		1.316	0.193924
1.317	19.5243		1.317	0.181035		1.317	0.194105
1.318	19.5476		1.318	0.176602		1.318	0.194282
1.319	19.5185		1.319	0.176159		1.319	0.194458
1.32	19.5185		1.32	0.171578		1.32	0.19463
1.321	19.5185		1.321	0.170248		1.321	0.1948
1.322	19.5388		1.322	0.167293		1.322	0.194967
1.323	19.5272		1.323	0.164633		1.323	0.195132
1.324	19.5214		1.324	0.163895		1.324	0.195296
1.325	19.5301		1.325	0.160348		1.325	0.195456
1.326	19.5126		1.326	0.160053		1.326	0.195616
1.327	19.5359		1.327	0.155325		1.327	0.195772
1.328	19.5301		1.328	0.154143		1.328	0.195926
1.329	19.5388		1.329	0.150153		1.329	0.196076
1.33	19.5563		1.33	0.148823		1.33	0.196225
1.331	19.5534		1.331	0.147198		1.331	0.196372
1.332	19.568		1.332	0.144095		1.332	0.196516
1.333	19.5418		1.333	0.143652		1.333	0.19666
1.334	19.5709		1.334	0.138776		1.334	0.196798
1.335	19.5651		1.335	0.137889		1.335	0.196936
1.336	19.5563		1.336	0.134047		1.336	0.19707
1.337	19.5476		1.337	0.13257		1.337	0.197203
1.338	19.5534		1.338	0.130353		1.338	0.197333
1.339	19.5447		1.339	0.128137		1.339	0.197461
1.34	19.5534		1.34	0.127546		1.34	0.197589
1.341	19.5563		1.341	0.122374		1.341	0.197711
1.342	19.5447		1.342	0.122079		1.342	0.197833
1.343	19.5534		1.343	0.117498		1.343	0.197951
1.344	19.5534		1.344	0.116316		1.344	0.198067
1.345	19.5592		1.345	0.113065		1.345	0.19818
1.346	19.5738		1.346	0.110701		1.346	0.198291
1.347	19.5825		1.347	0.109963		1.347	0.198401
1.348	19.5913		1.348	0.1042		1.348	0.198505
1.349	19.5621		1.349	0.103461		1.349	0.198609
1.35	19.6029		1.35	0.0975507		1.35	0.198706
1.351	19.5738		1.351	0.0968119		1.351	0.198803
1.352	19.5942		1.352	0.0923792		1.352	0.198895
1.353	19.5971		1.353	0.090015		1.353	0.198985
1.354	19.5942		1.354	0.0877986		1.354	0.199073
1.355	19.5971		1.355	0.0823315		1.355	0.199155
1.356	19.5854		1.356	0.0815927		1.356	0.199237
1.357	19.5971		1.357	0.0749436		1.357	0.199312
1.358	19.5883		1.358	0.073466		1.358	0.199385
1.359	19.6029		1.359	0.0675556		1.359	0.199453
1.36	19.6058		1.36	0.0647482		1.36	0.199518
1.361	19.6087		1.361	0.0610542		1.361	0.199579
1.362	19.6262		1.362	0.0536662		1.362	0.199633
1.363	19.6408		1.363	0.0527796		1.363	0.199685
1.364	19.6466		1.364	0.0430275		1.364	0.199728
1.365	19.6204		1.365	0.0412544		1.365	0.19977
1.366	19.6437		1.366	0.0326844		1.366	0.199802
1.367	19.6349		1.367	0.0291381		1.367	0.199831
1.368	19.6378		1.368	0.0251486		1.368	0.199857
1.369	19.6349		1.369	0.0148055		1.369	0.199871
1.37	19.6437		1.37	0.0134757		1.37	0.199885
1.371	19.6349		1.371	0.0134757		1.371	0.199898
1.372	19.6378		1.372	0.0134757		1.372	0.199912
1.373	19.6408		1.373	0.0134757		1.373	0.199925
1.374	19.6349		1.374	-0.000413726		1.374	0.199925
1.375	19.6495		1.375	-0.00721066		1.375	0.199918
1.376	19.6553		1.376	-0.01253		1.376	0.199905
1.377	19.6611		1.377	-0.0211		1.377	0.199884
1.378	19.6844		1.378	-0.0219866		1.378	0.199862
1.379	19.6932		1.379	-0.0332163		1.379	0.199829
1.38	19.6815		1.38	-0.0348417		1.38	0.199794
1.381	19.6408		1.381	-0.0432639		1.381	0.199751
1.382	19.6699		1.382	-0.0463669		1.382	0.199704
1.383	19.667		1.383	-0.0515385		1.383	0.199653
1.384	19.6611		1.384	-0.0562668		1.384	0.199597
1.385	19.6815		1.385	-0.0574488		1.385	0.199539
1.386	19.6873		1.386	-0.0648368		1.386	0.199474
1.387	19.6873		1.387	-0.0661666		1.387	0.199408
1.388	19.6873		1.388	-0.0716337		1.388	0.199336
1.389	19.7136		1.389	-0.0728158		1.389	0.199264
1.39	19.7048		1.39	-0.0779874		1.39	0.199186
1.391	19.7019		1.391	-0.0807948		1.391	0.199105
1.392	19.7077		1.392	-0.0822724		1.392	0.199023
1.393	19.7223		1.393	-0.0864097		1.393	0.198936
1.394	19.7339		1.394	-0.086853		1.394	0.198849
1.395	19.7456		1.395	-0.0929111		1.395	0.198756
1.396	19.7368		1.396	-0.0939454		1.396	0.198662
1.397	19.7019		1.397	-0.0979349		1.397	0.198565
1.398	19.7223		1.398	-0.0995603		1.398	0.198465
1.399	19.7136		1.399	-0.101924		1.399	0.198363
1.4	19.7165		1.4	-0.105175		1.4	0.198258
1.401	19.7252		1.401	-0.105175		1.401	0.198153
1.402	19.7398		1.402	-0.109165		1.402	0.198044
1.403	19.7427		1.403	-0.110051		1.403	0.197933
1.404	19.7485		1.404	-0.114484		1.404	0.197819
1.405	19.7485		1.405	-0.115666		1.405	0.197703
1.406	19.7543		1.406	-0.118769		1.406	0.197585
1.407	19.7514		1.407	-0.121281		1.407	0.197463
1.408	19.766		1.408	-0.12202		1.408	0.197341
1.409	19.7689		1.409	-0.126748		1.409	0.197214
1.41	19.7805		1.41	-0.127191		1.41	0.197087
1.411	19.7893		1.411	-0.13192		1.411	0.196955
1.412	19.798		1.412	-0.132954		1.412	0.196822
1.413	19.7485		1.413	-0.136205		1.413	0.196686
1.414	19.6961		1.414	-0.137682		1.414	0.196549
1.415	19.7194		1.415	-0.139899		1.415	0.196409
1.416	19.7194		1.416	-0.143297		1.416	0.196265
1.417	19.7368		1.417	-0.14374		1.417	0.196122
1.418	19.7339		1.418	-0.148469		1.418	0.195973
1.419	19.7427		1.419	-0.14906		1.419	0.195824
1.42	19.7427		1.42	-0.153345		1.42	0.195671
1.421	19.7514		1.421	-0.154822		1.421	0.195516
1.422	19.766		1.422	-0.157925		1.422	0.195358
1.423	19.7601		1.423	-0.160142		1.423	0.195198
1.424	19.766		1.424	-0.161176		1.424	0.195037
1.425	19.7805		1.425	-0.165018		1.425	0.194872
1.426	19.7863		1.426	-0.165609		1.426	0.194706
1.427	19.8067		1.427	-0.170041		1.427	0.194536
1.428	19.8038		1.428	-0.171371		1.428	0.194365
1.429	19.766		1.429	-0.174327		1.429	0.19419
1.43	19.7106		1.43	-0.175509		1.43	0.194015
1.431	19.6844		1.431	-0.177282		1.431	0.193838
1.432	19.6786		1.432	-0.179203		1.432	0.193658
1.433	19.7194		1.433	-0.179203		1.433	0.193479
1.434	19.7106		1.434	-0.183635		1.434	0.193295
1.435	19.7194		1.435	-0.183931		1.435	0.193112
1.436	19.7368		1.436	-0.186591		1.436	0.192925
1.437	19.7281		1.437	-0.187182		1.437	0.192738
1.438	19.7456		1.438	-0.18925		1.438	0.192549
1.439	19.7427		1.439	-0.190876		1.439	0.192358
1.44	19.7485		1.44	-0.190876		1.44	0.192167
1.441	19.7601		1.441	-0.193092		1.441	0.191974
1.442	19.7601		1.442	-0.193092		1.442	0.191781
1.443	19.7689		1.443	-0.195013		1.443	0.191586
1.444	19.7747		1.444	-0.195604		1.444	0.19139
1.445	19.7456		1.445	-0.19782		1.445	0.191192
1.446	19.6903		1.446	-0.198855		1.446	0.190993
1.447	19.6262		1.447	-0.199741		1.447	0.190794
1.448	19.6553		1.448	-0.201219		1.448	0.190592
1.449	19.667		1.449	-0.201219		1.449	0.190391
1.45	19.667		1.45	-0.20314		1.45	0.190188
1.451	19.6844		1.451	-0.203435		1.451	0.189985
1.452	19.7048		1.452	-0.206243		1.452	0.189778
1.453	19.7136		1.453	-0.206981		1.453	0.189571
1.454	19.7252		1.454	-0.208163		1.454	0.189363
1.455	19.731		1.455	-0.20905		1.455	0.189154
1.456	19.7281		1.456	-0.209345		1.456	0.188945
1.457	19.7398		1.457	-0.213483		1.457	0.188731
1.458	19.7427		1.458	-0.213778		1.458	0.188517
1.459	19.7514		1.459	-0.216881		1.459	0.188301
1.46	19.7543		1.46	-0.217177		1.46	0.188083
1.461	19.7223		1.461	-0.220132		1.461	0.187863
1.462	19.6903		1.462	-0.222053		1.462	0.187641
1.463	19.5971		1.463	-0.223235		1.463	0.187418
1.464	19.5854		1.464	-0.22619		1.464	0.187192
1.465	19.6204		1.465	-0.226633		1.465	0.186965
1.466	19.6378		1.466	-0.230327		1.466	0.186735
1.467	19.6553		1.467	-0.231066		1.467	0.186504
1.468	19.6611		1.468	-0.234021		1.468	0.18627
1.469	19.6728		1.469	-0.235351		1.469	0.186034
1.47	19.6815		1.47	-0.238306		1.47	0.185796
1.471	19.6786		1.471	-0.240227		1.471	0.185556
1.472	19.6786		1.472	-0.240523		1.472	0.185315
1.473	19.6873		1.473	-0.243626		1.473	0.185072
1.474	19.6961		1.474	-0.243773		1.474	0.184828
1.475	19.6932		1.475	-0.245547		1.475	0.184582
1.476	19.6903		1.476	-0.246285		1.476	0.184336
1.477	19.667		1.477	-0.247763		1.477	0.184088
1.478	19.6524		1.478	-0.248502		1.478	0.18384
1.479	19.5418		1.479	-0.248945		1.479	0.183591
1.48	19.5156		1.48	-0.249684		1.48	0.183341
1.481	19.5621		1.481	-0.249979		1.481	0.183091
1.482	19.568		1.482	-0.249832		1.482	0.182841
1.483	19.5825		1.483	-0.250127		1.483	0.182591
1.484	19.6		1.484	-0.249832		1.484	0.182341
1.485	19.6204		1.485	-0.249684		1.485	0.182092
1.486	19.6204		1.486	-0.249388		1.486	0.181842
1.487	19.6204		1.487	-0.248945		1.487	0.181593
1.488	19.632		1.488	-0.248797		1.488	0.181345
1.489	19.632		1.489	-0.247763		1.489	0.181097
1.49	19.6466		1.49	-0.247467		1.49	0.180849
1.491	19.6524		1.491	-0.246876		1.491	0.180603
1.492	19.6437		1.492	-0.246285		1.492	0.180356
1.493	19.6204		1.493	-0.245103		1.493	0.180111
1.494	19.5971		1.494	-0.244217		1.494	0.179867
1.495	19.4835		1.495	-0.244069		1.495	0.179623
1.496	19.402		1.496	-0.243035		1.496	0.17938
1.497	19.4136		1.497	-0.242739		1.497	0.179137
1.498	19.3816		1.498	-0.24067		1.498	0.178896
1.499	19.3991		1.499	-0.240818		1.499	0.178656
1.5	19.4136		1.5	-0.239784		1.5	0.178416
1.501	19.4078		1.501	-0.239488		1.501	0.178176
1.502	19.4195		1.502	-0.238306		1.502	0.177938
1.503	19.4107		1.503	-0.23742		1.503	0.177701
1.504	19.4107		1.504	-0.237124		1.504	0.177464
1.505	19.4166		1.505	-0.235056		1.505	0.177228
1.506	19.4195		1.506	-0.23476		1.506	0.176994
1.507	19.4428		1.507	-0.234317		1.507	0.176759
1.508	19.4282		1.508	-0.233578		1.508	0.176526
1.509	19.3962		1.509	-0.232396		1.509	0.176293
1.51	19.3583		1.51	-0.231214		1.51	0.176062
1.511	19.2593		1.511	-0.230918		1.511	0.175831
1.512	19.1166		1.512	-0.230032		1.512	0.175601
1.513	19.0264		1.513	-0.230032		1.513	0.175371
1.514	19.0176		1.514	-0.228111		1.514	0.175143
1.515	19.0555		1.515	-0.228111		1.515	0.174915
1.516	18.9973		1.516	-0.226929		1.516	0.174688
1.517	18.974		1.517	-0.226486		1.517	0.174462
1.518	19.0147		1.518	-0.225747		1.518	0.174236
1.519	19.006		1.519	-0.224565		1.519	0.174011
1.52	18.9769		1.52	-0.224417		1.52	0.173787
1.521	19.0031		1.521	-0.222496		1.521	0.173564
1.522	18.9973		1.522	-0.222053		1.522	0.173342
1.523	19.006		1.523	-0.220427		1.523	0.173122
1.524	18.9856		1.524	-0.219836		1.524	0.172902
1.525	18.9361		1.525	-0.218802		1.525	0.172683
1.526	18.8662		1.526	-0.217768		1.526	0.172465
1.527	18.7206		1.527	-0.217324		1.527	0.172248
1.528	18.5459		1.528	-0.215108		1.528	0.172033
1.529	18.4237		1.529	-0.215108		1.529	0.171818
1.53	18.3712		1.53	-0.213483		1.53	0.171604
1.531	18.345		1.531	-0.212448		1.531	0.171392
1.532	18.281		1.532	-0.211119		1.532	0.171181
1.533	18.2868		1.533	-0.210675		1.533	0.17097
1.534	18.3043		1.534	-0.209641		1.534	0.170761
1.535	18.2431		1.535	-0.207868		1.535	0.170553
1.536	18.2344		1.536	-0.207277		1.536	0.170345
1.537	18.2635		1.537	-0.205208		1.537	0.17014
1.538	18.2373		1.538	-0.205208		1.538	0.169935
1.539	18.2227		1.539	-0.202401		1.539	0.169733
1.54	18.2344		1.54	-0.201366		1.54	0.169531
1.541	18.1762		1.541	-0.200184		1.541	0.169331
1.542	18.0713		1.542	-0.199298		1.542	0.169132
1.543	17.8908		1.543	-0.199002		1.543	0.168933
1.544	17.7074		1.544	-0.196786		1.544	0.168736
1.545	17.5356		1.545	-0.196934		1.545	0.168539
1.546	17.4511		1.546	-0.194717		1.546	0.168344
1.547	17.39		1.547	-0.194422		1.547	0.16815
1.548	17.3201		1.548	-0.193387		1.548	0.167956
1.549	17.3143		1.549	-0.192205		1.549	0.167764
1.55	17.2939		1.55	-0.191171		1.55	0.167573
1.551	17.2415		1.551	-0.190137		1.551	0.167383
1.552	17.2502		1.552	-0.189693		1.552	0.167193
1.553	17.259		1.553	-0.188659		1.553	0.167005
1.554	17.2153		1.554	-0.188659		1.554	0.166816
1.555	17.2298		1.555	-0.187182		1.555	0.166629
1.556	17.2357		1.556	-0.186295		1.556	0.166442
1.557	17.1512		1.557	-0.185704		1.557	0.166257
1.558	17.0464		1.558	-0.185408		1.558	0.166071
1.559	16.8688		1.559	-0.184374		1.559	0.165887
1.56	16.665		1.56	-0.183192		1.56	0.165704
1.561	16.4903		1.561	-0.183044		1.561	0.165521
1.562	16.4087		1.562	-0.181714		1.562	0.165339
1.563	16.3534		1.563	-0.181567		1.563	0.165157
1.564	16.2631		1.564	-0.180976		1.564	0.164977
1.565	16.2486		1.565	-0.18068		1.565	0.164796
1.566	16.2398		1.566	-0.179794		1.566	0.164616
1.567	16.1729		1.567	-0.178464		1.567	0.164438
1.568	16.1758		1.568	-0.178316		1.568	0.164259
1.569	16.1787		1.569	-0.177134		1.569	0.164082
1.57	16.1292		1.57	-0.177134		1.57	0.163905
1.571	16.1554		1.571	-0.175361		1.571	0.16373
1.572	16.1496		1.572	-0.174918		1.572	0.163555
1.573	16.0681		1.573	-0.174327		1.573	0.16338
1.574	15.9632		1.574	-0.173588		1.574	0.163207
1.575	15.8031		1.575	-0.173144		1.575	0.163034
1.576	15.5963		1.576	-0.171667		1.576	0.162862
1.577	15.4216		1.577	-0.171371		1.577	0.162691
1.578	15.3372		1.578	-0.170337		1.578	0.16252
1.579	15.2935		1.579	-0.169746		1.579	0.162351
1.58	15.1916		1.58	-0.169598		1.58	0.162181
1.581	15.1916		1.581	-0.169007		1.581	0.162012
1.582	15.1596		1.582	-0.168121		1.582	0.161844
1.583	15.1014		1.583	-0.166791		1.583	0.161677
1.584	15.1101		1.584	-0.166939		1.584	0.16151
1.585	15.0926		1.585	-0.165904		1.585	0.161344
1.586	15.0664		1.586	-0.165756		1.586	0.161178
1.587	15.0897		1.587	-0.164574		1.587	0.161014
1.588	15.0693		1.588	-0.164279		1.588	0.16085
1.589	14.9965		1.589	-0.163688		1.589	0.160686
1.59	14.8917		1.59	-0.163392		1.59	0.160522
1.591	14.6704		1.591	-0.163097		1.591	0.160359
1.592	14.5481		1.592	-0.16221		1.592	0.160197
1.593	14.3851		1.593	-0.161915		1.593	0.160035
1.594	14.2919		1.594	-0.16088		1.594	0.159874
1.595	14.2802		1.595	-0.161176		1.595	0.159713
1.596	14.1579		1.596	-0.160289		1.596	0.159553
1.597	14.1376		1.597	-0.159698		1.597	0.159393
1.598	14.1376		1.598	-0.159403		1.598	0.159234
1.599	14.0677		1.599	-0.158664		1.599	0.159075
1.6	14.0822		1.6	-0.158812		1.6	0.158916
1.601	14.0648		1.601	-0.15763		1.601	0.158759
1.602	14.0327		1.602	-0.15763		1.602	0.158601
1.603	14.0502		1.603	-0.156595		1.603	0.158444
1.604	14.0298		1.604	-0.156448		1.604	0.158288
1.605	13.9716		1.605	-0.156448		1.605	0.158132
1.606	13.8726		1.606	-0.1563		1.606	0.157975
1.607	13.6804		1.607	-0.156152		1.607	0.157819
1.608	13.529		1.608	-0.15497		1.608	0.157664
1.609	13.4155		1.609	-0.155118		1.609	0.157509
1.61	13.3019		1.61	-0.154822		1.61	0.157354
1.611	13.3135		1.611	-0.15497		1.611	0.157199
1.612	13.2029		1.612	-0.154231		1.612	0.157045
1.613	13.1854		1.613	-0.153788		1.613	0.156891
1.614	13.1796		1.614	-0.154083		1.614	0.156737
1.615	13.0952		1.615	-0.153788		1.615	0.156583
1.616	13.133		1.616	-0.154083		1.616	0.156429
1.617	13.0981		1.617	-0.152901		1.617	0.156276
1.618	13.0719		1.618	-0.152754		1.618	0.156124
1.619	13.0864		1.619	-0.152901		1.619	0.155971
1.62	13.0515		1.62	-0.152606		1.62	0.155818
1.621	13.0195		1.621	-0.15231		1.621	0.155666
1.622	12.9088		1.622	-0.151867		1.622	0.155514
1.623	12.7312		1.623	-0.151719		1.623	0.155362
1.624	12.6002		1.624	-0.151719		1.624	0.15521
1.625	12.4953		1.625	-0.151719		1.625	0.155059
1.626	12.3789		1.626	-0.150833		1.626	0.154908
1.627	12.3818		1.627	-0.150537		1.627	0.154757
1.628	12.2944		1.628	-0.150537		1.628	0.154607
1.629	12.2624		1.629	-0.150833		1.629	0.154456
1.63	12.2624		1.63	-0.150242		1.63	0.154306
1.631	12.2013		1.631	-0.149651		1.631	0.154156
1.632	12.2042		1.632	-0.149651		1.632	0.154006
1.633	12.1896		1.633	-0.149503		1.633	0.153857
1.634	12.1605		1.634	-0.149355		1.634	0.153708
1.635	12.1838		1.635	-0.148616		1.635	0.153559
1.636	12.1518		1.636	-0.147878		1.636	0.153411
1.637	12.1197		1.637	-0.148469		1.637	0.153263
1.638	12.0062		1.638	-0.148173		1.638	0.153114
1.639	11.8344		1.639	-0.148173		1.639	0.152966
1.64	11.7121		1.64	-0.148469		1.64	0.152818
1.641	11.6422		1.641	-0.148469		1.641	0.152669
1.642	11.5403		1.642	-0.147434		1.642	0.152522
1.643	11.5257		1.643	-0.147139		1.643	0.152375
1.644	11.4646		1.644	-0.147878		1.644	0.152227
1.645	11.4209		1.645	-0.148173		1.645	0.152079
1.646	11.4151		1.646	-0.148321		1.646	0.15193
1.647	11.3801		1.647	-0.148469		1.647	0.151782
1.648	11.3685		1.648	-0.148173		1.648	0.151634
1.649	11.351		1.649	-0.148321		1.649	0.151485
1.65	11.3248		1.65	-0.148469		1.65	0.151337
1.651	11.3394		1.651	-0.148025		1.651	0.151189
1.652	11.3248		1.652	-0.148173		1.652	0.151041
1.653	11.2782		1.653	-0.148321		1.653	0.150892
1.654	11.1792		1.654	-0.149355		1.654	0.150743
1.655	11.0104		1.655	-0.149355		1.655	0.150594
1.656	10.8968		1.656	-0.149651		1.656	0.150444
1.657	10.8211		1.657	-0.14906		1.657	0.150295
1.658	10.7454		1.658	-0.150094		1.658	0.150145
1.659	10.7366		1.659	-0.150537		1.659	0.149994
1.66	10.6842		1.66	-0.150833		1.66	0.149844
1.661	10.6318		1.661	-0.150537		1.661	0.149693
1.662	10.626		1.662	-0.150389		1.662	0.149543
1.663	10.5881		1.663	-0.151572		1.663	0.149391
1.664	10.5852		1.664	-0.151719		1.664	0.149239
1.665	10.5649		1.665	-0.151572		1.665	0.149088
1.666	10.5503		1.666	-0.151572		1.666	0.148936
1.667	10.5561		1.667	-0.15231		1.667	0.148784
1.668	10.5386		1.668	-0.152754		1.668	0.148631
1.669	10.5066		1.669	-0.152901		1.669	0.148478
1.67	10.396		1.67	-0.152754		1.67	0.148326
1.671	10.2562		1.671	-0.152606		1.671	0.148173
1.672	10.1368		1.672	-0.152606		1.672	0.14802
1.673	10.0815		1.673	-0.152901		1.673	0.147867
1.674	10.0233		1.674	-0.15364		1.674	0.147714
1.675	9.97959		1.675	-0.153788		1.675	0.14756
1.676	9.95921		1.676	-0.153936		1.676	0.147406
1.677	9.91554		1.677	-0.154083		1.677	0.147252
1.678	9.90098		1.678	-0.154083		1.678	0.147098
1.679	9.87186		1.679	-0.154083		1.679	0.146944
1.68	9.84857		1.68	-0.15364		1.68	0.14679
1.681	9.85148		1.681	-0.154083		1.681	0.146636
1.682	9.83692		1.682	-0.154083		1.682	0.146482
1.683	9.82236		1.683	-0.154379		1.683	0.146328
1.684	9.82236		1.684	-0.15497		1.684	0.146173
1.685	9.77286		1.685	-0.155266		1.685	0.146017
1.686	9.6826		1.686	-0.155413		1.686	0.145862
1.687	9.53119		1.687	-0.155266		1.687	0.145707
1.688	9.45257		1.688	-0.155266		1.688	0.145551
1.689	9.3856		1.689	-0.155118		1.689	0.145396
1.69	9.35066		1.69	-0.155709		1.69	0.145241
1.691	9.28951		1.691	-0.1563		1.691	0.145084
1.692	9.2866		1.692	-0.156448		1.692	0.144928
1.693	9.2371		1.693	-0.156152		1.693	0.144772
1.694	9.22254		1.694	-0.156448		1.694	0.144615
1.695	9.20216		1.695	-0.157186		1.695	0.144458
1.696	9.17304		1.696	-0.157334		1.696	0.144301
1.697	9.17595		1.697	-0.15763		1.697	0.144143
1.698	9.15557		1.698	-0.157186		1.698	0.143986
1.699	9.14684		1.699	-0.157925		1.699	0.143828
1.7	9.14392		1.7	-0.158664		1.7	0.143669
1.701	9.10607		1.701	-0.15896		1.701	0.14351
1.702	9.01581		1.702	-0.159698		1.702	0.143351
1.703	8.87895		1.703	-0.159551		1.703	0.143191
1.704	8.79743		1.704	-0.159846		1.704	0.143031
1.705	8.73046		1.705	-0.159698		1.705	0.142872
1.706	8.71299		1.706	-0.160437		1.706	0.142711
1.707	8.6431		1.707	-0.16088		1.707	0.14255
1.708	8.64602		1.708	-0.161471		1.708	0.142389
1.709	8.59652		1.709	-0.162062		1.709	0.142227
1.71	8.57322		1.71	-0.162062		1.71	0.142065
1.711	8.56157		1.711	-0.16221		1.711	0.141902
1.712	8.53828		1.712	-0.162062		1.712	0.14174
1.713	8.54993		1.713	-0.162654		1.713	0.141578
1.714	8.52081		1.714	-0.163245		1.714	0.141414
1.715	8.52663		1.715	-0.163245		1.715	0.141251
1.716	8.50916		1.716	-0.163245		1.716	0.141088
1.717	8.46549		1.717	-0.16354		1.717	0.140924
1.718	8.39269		1.718	-0.164131		1.718	0.14076
1.719	8.27331		1.719	-0.164427		1.719	0.140596
1.72	8.1947		1.72	-0.164279		1.72	0.140432
1.721	8.13355		1.721	-0.164427		1.721	0.140267
1.722	8.10734		1.722	-0.164574		1.722	0.140103
1.723	8.04328		1.723	-0.164279		1.723	0.139938
1.724	8.05493		1.724	-0.164427		1.724	0.139774
1.725	8.00252		1.725	-0.164131		1.725	0.13961
1.726	7.99379		1.726	-0.164574		1.726	0.139445
1.727	7.98505		1.727	-0.164427		1.727	0.139281
1.728	7.93846		1.728	-0.164574		1.728	0.139116
1.729	7.95011		1.729	-0.164574		1.729	0.138952
1.73	7.93555		1.73	-0.164722		1.73	0.138787
1.731	7.93264		1.731	-0.164722		1.731	0.138622
1.732	7.93555		1.732	-0.164279		1.732	0.138458
1.733	7.90061		1.733	-0.164131		1.733	0.138294
1.734	7.78123		1.734	-0.164427		1.734	0.138129
1.735	7.67932		1.735	-0.164279		1.735	0.137965
1.736	7.62982		1.736	-0.164574		1.736	0.137801
1.737	7.55994		1.737	-0.164427		1.737	0.137636
1.738	7.56867		1.738	-0.164574		1.738	0.137472
1.739	7.48714		1.739	-0.164574		1.739	0.137307
1.74	7.49588		1.74	-0.164427		1.74	0.137143
1.741	7.44929		1.741	-0.164722		1.741	0.136978
1.742	7.43473		1.742	-0.164574		1.742	0.136813
1.743	7.43182		1.743	-0.164427		1.743	0.136649
1.744	7.4027		1.744	-0.164427		1.744	0.136484
1.745	7.41144		1.745	-0.164427		1.745	0.13632
1.746	7.39105		1.746	-0.164427		1.746	0.136156
1.747	7.39397		1.747	-0.164427		1.747	0.135991
1.748	7.38523		1.748	-0.164427		1.748	0.135827
1.749	7.34738		1.749	-0.16487		1.749	0.135662
1.75	7.24547		1.75	-0.165165		1.75	0.135497
1.751	7.15811		1.751	-0.165609		1.751	0.135331
1.752	7.10279		1.752	-0.165756		1.752	0.135165
1.753	7.03291		1.753	-0.165609		1.753	0.135
1.754	7.05329		1.754	-0.165461		1.754	0.134834
1.755	6.97467		1.755	-0.165609		1.755	0.134669
1.756	6.98632		1.756	-0.165904		1.756	0.134503
1.757	6.94847		1.757	-0.166791		1.757	0.134336
1.758	6.91644		1.758	-0.166791		1.758	0.134169
1.759	6.91644		1.759	-0.166348		1.759	0.134003
1.76	6.89315		1.76	-0.166939		1.76	0.133836
1.761	6.90188		1.761	-0.166791		1.761	0.133669
1.762	6.89023		1.762	-0.166643		1.762	0.133502
1.763	6.89315		1.763	-0.166643		1.763	0.133336
1.764	6.86985		1.764	-0.166791		1.764	0.133169
1.765	6.83782		1.765	-0.166643		1.765	0.133002
1.766	6.75338		1.766	-0.166643		1.766	0.132836
1.767	6.66894		1.767	-0.166643		1.767	0.132669
1.768	6.634		1.768	-0.166791		1.768	0.132502
1.769	6.56703		1.769	-0.166939		1.769	0.132335
1.77	6.56994		1.77	-0.166495		1.77	0.132169
1.771	6.49715		1.771	-0.166791		1.771	0.132002
1.772	6.51171		1.772	-0.166939		1.772	0.131835
1.773	6.4855		1.773	-0.166643		1.773	0.131668
1.774	6.45056		1.774	-0.166495		1.774	0.131502
1.775	6.4593		1.775	-0.166791		1.775	0.131335
1.776	6.41271		1.776	-0.166495		1.776	0.131169
1.777	6.42436		1.777	-0.166939		1.777	0.131002
1.778	6.42436		1.778	-0.166643		1.778	0.130835
1.779	6.41271		1.779	-0.165904		1.779	0.130669
1.78	6.42436		1.78	-0.165609		1.78	0.130504
1.781	6.38068		1.781	-0.165609		1.781	0.130338
1.782	6.27003		1.782	-0.165609		1.782	0.130172
1.783	6.19724		1.783	-0.165461		1.783	0.130007
1.784	6.17686		1.784	-0.165461		1.784	0.129841
1.785	6.10989		1.785	-0.165461		1.785	0.129676
1.786	6.13027		1.786	-0.165461		1.786	0.12951
1.787	6.06039		1.787	-0.165461		1.787	0.129345
1.788	6.05456		1.788	-0.165461		1.788	0.12918
1.789	6.04583		1.789	-0.165756		1.789	0.129014
1.79	6.01671		1.79	-0.165904		1.79	0.128848
1.791	6.02545		1.791	-0.165609		1.791	0.128682
1.792	5.99342		1.792	-0.165609		1.792	0.128517
1.793	5.99633		1.793	-0.165461		1.793	0.128351
1.794	5.98468		1.794	-0.165609		1.794	0.128186
1.795	5.97303		1.795	-0.165461		1.795	0.12802
1.796	5.98759		1.796	-0.165461		1.796	0.127855
1.797	5.95556		1.797	-0.165756		1.797	0.127689
1.798	5.84201		1.798	-0.165461		1.798	0.127523
1.799	5.7896		1.799	-0.165756		1.799	0.127358
1.8	5.76339		1.8	-0.166791		1.8	0.127191
1.801	5.68186		1.801	-0.166791		1.801	0.127024
1.802	5.71971		1.802	-0.166643		1.802	0.126857
1.803	5.66439		1.803	-0.166791		1.803	0.126691
1.804	5.65857		1.804	-0.166643		1.804	0.126524
1.805	5.65274		1.805	-0.166791		1.805	0.126357
1.806	5.60033		1.806	-0.166791		1.806	0.12619
1.807	5.62071		1.807	-0.166791		1.807	0.126024
1.808	5.59451		1.808	-0.166643		1.808	0.125857
1.809	5.60324		1.809	-0.167382		1.809	0.12569
1.81	5.59451		1.81	-0.167825		1.81	0.125522
1.811	5.58868		1.811	-0.167825		1.811	0.125354
1.812	5.58577		1.812	-0.167677		1.812	0.125186
1.813	5.54501		1.813	-0.167677		1.813	0.125019
1.814	5.45183		1.814	-0.168121		1.814	0.124851
1.815	5.3936		1.815	-0.168121		1.815	0.124682
1.816	5.37904		1.816	-0.167677		1.816	0.124515
1.817	5.31207		1.817	-0.167677		1.817	0.124347
1.818	5.31789		1.818	-0.167825		1.818	0.124179
1.819	5.28295		1.819	-0.167825		1.819	0.124011
1.82	5.2713		1.82	-0.167234		1.82	0.123844
1.821	5.2713		1.821	-0.166791		1.821	0.123677
1.822	5.24219		1.822	-0.166643		1.822	0.123511
1.823	5.23928		1.823	-0.166495		1.823	0.123344
1.824	5.21307		1.824	-0.166643		1.824	0.123178
1.825	5.21598		1.825	-0.166643		1.825	0.123011
1.826	5.21889		1.826	-0.166495		1.826	0.122844
1.827	5.21598		1.827	-0.165904		1.827	0.122679
1.828	5.21889		1.828	-0.165609		1.828	0.122513
1.829	5.18395		1.829	-0.165461		1.829	0.122347
1.83	5.06457		1.83	-0.165461		1.83	0.122182
1.831	5.02963		1.831	-0.165609		1.831	0.122016
1.832	5.02089		1.832	-0.164574		1.832	0.121852
1.833	4.95684		1.833	-0.164131		1.833	0.121688
1.834	4.97431		1.834	-0.164427		1.834	0.121523
1.835	4.94519		1.835	-0.164574		1.835	0.121359
1.836	4.91898		1.836	-0.163688		1.836	0.121195
1.837	4.91316		1.837	-0.163097		1.837	0.121032
1.838	4.88695		1.838	-0.163097		1.838	0.120869
1.839	4.8986		1.839	-0.163392		1.839	0.120705
1.84	4.87822		1.84	-0.162801		1.84	0.120543
1.841	4.8724		1.841	-0.163245		1.841	0.120379
1.842	4.86657		1.842	-0.163245		1.842	0.120216
1.843	4.85201		1.843	-0.163097		1.843	0.120053
1.844	4.85784		1.844	-0.163392		1.844	0.11989
1.845	4.83745		1.845	-0.162949		1.845	0.119727
1.846	4.74137		1.846	-0.163097		1.846	0.119564
1.847	4.70351		1.847	-0.163245		1.847	0.1194
1.848	4.68896		1.848	-0.16354		1.848	0.119237
1.849	4.63654		1.849	-0.163245		1.849	0.119074
1.85	4.63654		1.85	-0.163097		1.85	0.11891
1.851	4.62199		1.851	-0.163245		1.851	0.118747
1.852	4.60743		1.852	-0.16354		1.852	0.118584
1.853	4.59869		1.853	-0.16354		1.853	0.11842
1.854	4.56666		1.854	-0.163245		1.854	0.118257
1.855	4.56666		1.855	-0.162949		1.855	0.118094
1.856	4.55793		1.856	-0.163097		1.856	0.117931
1.857	4.54919		1.857	-0.164427		1.857	0.117766
1.858	4.56084		1.858	-0.164574		1.858	0.117602
1.859	4.54337		1.859	-0.16354		1.859	0.117438
1.86	4.53755		1.86	-0.163392		1.86	0.117275
1.861	4.51716		1.861	-0.163392		1.861	0.117112
1.862	4.41816		1.862	-0.163245		1.862	0.116948
1.863	4.39196		1.863	-0.163097		1.863	0.116785
1.864	4.37449		1.864	-0.163245		1.864	0.116622
1.865	4.33663		1.865	-0.163392		1.865	0.116459
1.866	4.31916		1.866	-0.163097		1.866	0.116295
1.867	4.30752		1.867	-0.163097		1.867	0.116132
1.868	4.30169		1.868	-0.162506		1.868	0.11597
1.869	4.28714		1.869	-0.16221		1.869	0.115808
1.87	4.28131		1.87	-0.16221		1.87	0.115645
1.871	4.2784		1.871	-0.161915		1.871	0.115484
1.872	4.24928		1.872	-0.161915		1.872	0.115322
1.873	4.24637		1.873	-0.16088		1.873	0.115161
1.874	4.24928		1.874	-0.161028		1.874	0.115
1.875	4.23764		1.875	-0.159994		1.875	0.11484
1.876	4.24637		1.876	-0.159551		1.876	0.11468
1.877	4.22599		1.877	-0.159846		1.877	0.11452
1.878	4.11534		1.878	-0.159846		1.878	0.11436
1.879	4.10078		1.879	-0.159994		1.879	0.1142
1.88	4.08331		1.88	-0.158516		1.88	0.114042
1.881	4.05711		1.881	-0.158812		1.881	0.113883
1.882	4.05128		1.882	-0.15763		1.882	0.113726
1.883	4.03381		1.883	-0.157482		1.883	0.113568
1.884	4.01052		1.884	-0.157482		1.884	0.113411
1.885	3.99305		1.885	-0.157482		1.885	0.113253
1.886	3.99014		1.886	-0.157334		1.886	0.113096
1.887	3.99014		1.887	-0.156595		1.887	0.112939
1.888	3.97267		1.888	-0.1563		1.888	0.112783
1.889	3.96684		1.889	-0.1563		1.889	0.112627
1.89	3.96976		1.89	-0.1563		1.89	0.11247
1.891	3.96102		1.891	-0.1563		1.891	0.112314
1.892	3.96684		1.892	-0.156152		1.892	0.112158
1.893	3.94064		1.893	-0.155857		1.893	0.112002
1.894	3.85037		1.894	-0.155266		1.894	0.111847
1.895	3.83873		1.895	-0.155118		1.895	0.111692
1.896	3.80087		1.896	-0.155118		1.896	0.111536
1.897	3.79214		1.897	-0.155266		1.897	0.111381
1.898	3.77758		1.898	-0.154822		1.898	0.111226
1.899	3.76302		1.899	-0.155266		1.899	0.111071
1.9	3.75137		1.9	-0.154231		1.9	0.110917
1.901	3.74555		1.901	-0.154083		1.901	0.110763
1.902	3.72226		1.902	-0.153936		1.902	0.110609
1.903	3.71935		1.903	-0.153788		1.903	0.110455
1.904	3.7077		1.904	-0.153936		1.904	0.110301
1.905	3.7077		1.905	-0.153197		1.905	0.110148
1.906	3.71935		1.906	-0.153049		1.906	0.109995
1.907	3.71643		1.907	-0.152901		1.907	0.109842
1.908	3.69896		1.908	-0.152754		1.908	0.109689
1.909	3.67858		1.909	-0.152163		1.909	0.109537
1.91	3.59705		1.91	-0.151867		1.91	0.109385
1.911	3.58249		1.911	-0.151572		1.911	0.109234
1.912	3.5592		1.912	-0.150685		1.912	0.109083
1.913	3.55338		1.913	-0.150685		1.913	0.108932
1.914	3.52426		1.914	-0.150685		1.914	0.108782
1.915	3.51261		1.915	-0.150685		1.915	0.108631
1.916	3.49514		1.916	-0.149651		1.916	0.108481
1.917	3.49223		1.917	-0.149503		1.917	0.108332
1.918	3.48058		1.918	-0.14906		1.918	0.108183
1.919	3.48932		1.919	-0.148321		1.919	0.108034
1.92	3.45438		1.92	-0.148321		1.92	0.107886
1.921	3.45146		1.921	-0.147287		1.921	0.107739
1.922	3.4602		1.922	-0.147139		1.922	0.107592
1.923	3.45146		1.923	-0.145366		1.923	0.107446
1.924	3.46602		1.924	-0.144627		1.924	0.107302
1.925	3.43982		1.925	-0.144627		1.925	0.107157
1.926	3.34955		1.926	-0.143593		1.926	0.107013
1.927	3.335		1.927	-0.14374		1.927	0.10687
1.928	3.31461		1.928	-0.142558		1.928	0.106727
1.929	3.31752		1.929	-0.142558		1.929	0.106585
1.93	3.29714		1.93	-0.141672		1.93	0.106443
1.931	3.2855		1.931	-0.141081		1.931	0.106302
1.932	3.2622		1.932	-0.140637		1.932	0.106161
1.933	3.25929		1.933	-0.140194		1.933	0.106021
1.934	3.25055		1.934	-0.140194		1.934	0.105881
1.935	3.23891		1.935	-0.138421		1.935	0.105742
1.936	3.236		1.936	-0.13783		1.936	0.105604
1.937	3.236		1.937	-0.137091		1.937	0.105467
1.938	3.22144		1.938	-0.136943		1.938	0.10533
1.939	3.22435		1.939	-0.135761		1.939	0.105195
1.94	3.22435		1.94	-0.135466		1.94	0.105059
1.941	3.20397		1.941	-0.13517		1.941	0.104924
1.942	3.12826		1.942	-0.134284		1.942	0.10479
1.943	3.11661		1.943	-0.134284		1.943	0.104655
1.944	3.07585		1.944	-0.133102		1.944	0.104522
1.945	3.07876		1.945	-0.133102		1.945	0.104389
1.946	3.0642		1.946	-0.132363		1.946	0.104257
1.947	3.05547		1.947	-0.132215		1.947	0.104125
1.948	3.05547		1.948	-0.13192		1.948	0.103993
1.949	3.02926		1.949	-0.131033		1.949	0.103862
1.95	3.02635		1.95	-0.130885		1.95	0.103731
1.951	3.01761		1.951	-0.128817		1.951	0.103602
1.952	3.00597		1.952	-0.128817		1.952	0.103473
1.953	3.00597		1.953	-0.127782		1.953	0.103345
1.954	3.00597		1.954	-0.127782		1.954	0.103218
1.955	2.99723		1.955	-0.126748		1.955	0.103091
1.956	3.00306		1.956	-0.1266		1.956	0.102964
1.957	2.95356		1.957	-0.1266		1.957	0.102838
1.958	2.90406		1.958	-0.125418		1.958	0.102712
1.959	2.89823		1.959	-0.125123		1.959	0.102587
1.96	2.86912		1.96	-0.123202		1.96	0.102464
1.961	2.86912		1.961	-0.122906		1.961	0.102341
1.962	2.84		1.962	-0.122167		1.962	0.102219
1.963	2.84		1.963	-0.121724		1.963	0.102097
1.964	2.83709		1.964	-0.121281		1.964	0.101976
1.965	2.82544		1.965	-0.120394		1.965	0.101856
1.966	2.82253		1.966	-0.120394		1.966	0.101735
1.967	2.81088		1.967	-0.118473		1.967	0.101617
1.968	2.79923		1.968	-0.11803		1.968	0.101499
1.969	2.79632		1.969	-0.117291		1.969	0.101381
1.97	2.79341		1.97	-0.117291		1.97	0.101264
1.971	2.80215		1.971	-0.116553		1.971	0.101147
1.972	2.80215		1.972	-0.116109		1.972	0.101031
1.973	2.77303		1.973	-0.115371		1.973	0.100916
1.974	2.73226		1.974	-0.114779		1.974	0.100801
1.975	2.70606		1.975	-0.114927		1.975	0.100686
1.976	2.67112		1.976	-0.113006		1.976	0.100573
1.977	2.62162		1.977	-0.112711		1.977	0.100461
1.978	2.56629		1.978	-0.111824		1.978	0.100349
1.979	2.50515		1.979	-0.111381		1.979	0.100237
1.98	2.45565		1.98	-0.111085		1.98	0.100126
1.981	2.38577		1.981	-0.110199		1.981	0.100016
1.982	2.33918		1.982	-0.110347		1.982	0.0999057
1.983	2.28386		1.983	-0.108426		1.983	0.0997973
1.984	2.21397		1.984	-0.107835		1.984	0.0996895
1.985	2.17321		1.985	-0.107096		1.985	0.0995824
1.986	2.11497		1.986	-0.106948		1.986	0.0994754
1.987	2.05092		1.987	-0.106357		1.987	0.0993691
1.988	2.0218		1.988	-0.105471		1.988	0.0992636
1.989	1.96065		1.989	-0.105618		1.989	0.099158
1.99	1.90824		1.99	-0.10355		1.99	0.0990544
1.991	1.86165		1.991	-0.103106		1.991	0.0989513
1.992	1.81506		1.992	-0.10222		1.992	0.0988491
1.993	1.76557		1.993	-0.101924		1.993	0.0987472
1.994	1.72771		1.994	-0.100742		1.994	0.0986464
1.995	1.68112		1.995	-0.0998558		1.995	0.0985466
1.996	1.63454		1.996	-0.0995603		1.996	0.098447
1.997	1.60251		1.997	-0.0988215		1.997	0.0983482
1.998	1.5501		1.998	-0.0985259		1.998	0.0982497
[truncated: 74,001 more rows]

## Sheet: Fig3b
Time (s)	Peak Actuator Pressure (psi)		Time (s)	Peak Inspiratory Flow (L/s)		Time (s)	Tidal Volume (ml)
0.241	-0.971474		0.388	0.0829226		0.469	26.8107
1.249	-0.936533		2.166	0.102722		2.277	17.0528
2.265	-0.954004		3.95	0.107155		4.062	18.9126
3.865	-0.942357		5.729	0.0644526		5.816	16.1854
5.048	-0.968562		7.067	0.0356396		7.448	10.5971
6.181	-0.936533		8.867	0.0956299		8.98	15.6008
7.963	-0.936533		10.628	0.111883		10.76	21.1375
9.18	-0.94818		12.257	0.0566214		12.45	16.4428
10.762	-0.936533		13.765	0.0805584		14.015	13.436
11.854	-0.971474		15.541	0.116464		15.653	21.0752
13.312	-0.936533		17.194	0.0679989		17.364	16.3213
15.244	-0.939445		18.648	0.0907538		18.909	14.034
17.044	-0.945269		20.436	0.122227		20.544	23.5629
18.06	-0.951092		22.059	0.0715451		22.247	17.22
19.11	-0.942357		23.541	0.10021		23.658	16.7347
20.276	-0.939445		25.29	0.107303		25.399	24.2691
21.768	-0.968562		26.651	0.0527796		26.977	14.6324
22.809	-0.939445		28.41	0.125477		28.53	22.5159
23.942	-0.954004		30.013	0.0702153		30.225	19.2734
25.242	-0.933622		31.521	0.104791		31.642	18.2723
27.225	-0.94818		33.267	0.0944478		33.365	22.4332
29.024	-0.945269		34.602	0.0897195		34.861	15.3487
30.374	-0.954004		36.371	0.117646		36.479	24.84
31.674	-0.945269		37.691	0.0656347		38.033	15.2589
32.84	-0.939445		39.461	0.123409		39.591	24.2123
34.706	-0.942357		41.05	0.0646004		41.202	16.514
35.848	-0.965651		42.569	0.118828		42.683	21.7001
37.239	-0.93071		44.179	0.0739092		44.377	20.0435
38.972	-0.94818		45.657	0.102427		45.78	17.2485
40.705	-0.933622		47.415	0.110554		47.529	25.4988
41.905	-0.945269		48.752	0.0759779		49.077	16.2557
43.338	-0.921975		50.519	0.124443		50.645	24.7003
44.737	-0.942357		52.112	0.0657825		52.268	17.2661
45.87	-0.939445		53.612	0.116316		53.738	21.3921
47.187	-0.94818		55.363	0.0898672		55.451	23.0023
48.453	-0.942357		56.693	0.0934135		56.988	16.826
49.986	-0.942357		58.462	0.121044		58.583	24.9905
51.636	-0.942357		60.032	0.05869		60.18	17.1469
52.719	-0.93071		61.528	0.118533		61.646	21.3557
54.585	-0.942357		63.271	0.107303		63.376	26.1985
56.201	-0.933622		64.585	0.0668168		64.951	17.6669
57.751	-0.939445		66.34	0.124443		66.462	23.333
58.767	-0.983121		68.08	0.102722		68.181	25.5628
59.8	-0.942357		69.383	0.0657825		69.757	18.9333
61.133	-0.945269		71.135	0.118828		71.253	21.4065
62.2	-0.936533		72.88	0.11868		72.984	27.6917
63.541	-0.965651		74.441	0.0737615		74.628	21.4998
64.566	-0.93071		75.904	0.101392		76.217	19.573
65.741	-0.977298		77.628	0.127989		77.758	25.8704
66.749	-0.939445		79.369	0.109815		79.476	28.5366
67.815	-0.945269		80.931	0.0737615		81.123	23.6131
69.698	-0.945269		82.378	0.0956299		82.72	21.2788
71.331	-0.939445		84.096	0.123113		84.235	22.9524
72.614	-0.942357		85.824	0.128137		85.946	28.7101
73.68	-0.939445		87.527	0.112918		87.635	30.404
74.692	-0.991856		89.122	0.082036		89.281	28.0691
75.713	-0.927798		90.545	0.0934135		90.902	26.613
77.146	-0.945269		92.272	0.118828		92.534	24.8747
78.246	-0.942357		93.284	0.0158398		94.45	75.9457
79.812	-0.936533		94.294	0.278851		96.023	79.9578
81.395	-0.945269		95.876	0.321702		97.733	78.194
82.453	-0.954004		97.592	0.303232		99.426	75.4418
83.844	-0.933622		99.283	0.288308		101.125	74.6781
84.877	-0.939445		100.983	0.284762		102.824	73.2679
85.977	-0.945269		102.688	0.284762		104.495	78.7963
87.035	-0.962739		104.351	0.30663		106.179	79.5425
88.326	-0.942357		106.043	0.317121		107.847	82.6494
89.593	-0.942357		107.71	0.342388		109.531	80.5902
90.68	-0.986033		109.388	0.326135		111.199	85.6099
91.859	-0.936533		111.049	0.346821		112.879	89.3542
93.2	-0.959827		112.735	0.355243		114.574	91.8207
94.377	18.2606		114.418	0.353765		116.253	95.0003
96.024	20.6832		116.094	0.355243		117.954	96.469
97.739	20.6249		117.782	0.346821		119.645	98.8201
99.435	20.6337		119.469	0.341206		121.336	100.595
101.148	20.5871		121.155	0.341206		123.04	101.758
102.86	20.6045		122.857	0.339876		124.747	100.343
104.523	20.654		124.578	0.3251		126.437	102.124
106.189	20.5929		126.265	0.327464		128.145	103.451
107.87	20.5783		127.948	0.327317		129.842	104.47
109.565	20.6628		129.633	0.332045		131.51	103.751
111.214	20.6686		131.305	0.345491		133.191	104.432
112.879	20.523		132.978	0.334114		134.88	105.513
114.556	20.6045		134.664	0.345786		136.561	105.231
116.223	20.654		136.341	0.342388		138.236	105.586
117.936	20.622		138.023	0.351401		139.924	105.958
119.616	20.6511		139.709	0.348003		141.616	106.543
121.297	20.5783		141.402	0.348298		143.322	106.928
123.008	20.7094		143.107	0.352583		145.032	108.782
124.706	20.6133		144.804	0.355095		146.767	109.971
126.387	20.6104		146.566	0.353913		148.512	109.055
128.083	20.6395		148.326	0.375782		150.268	108.17
129.764	20.6045		150.083	0.373565		152.025	107.816
131.46	20.6511		151.826	0.36337		153.778	107.774
133.125	20.654		153.578	0.334261		155.514	108.396
134.789	20.657		155.321	0.331749		157.249	107.397
136.486	20.6773		157.039	0.338842		159.004	111.212
138.15	20.657		158.759	0.351549		160.732	110.596
139.846	20.7181		160.488	0.350367		162.491	115.581
141.527	20.6453		162.244	0.359676		164.285	115.988
143.256	20.7239		164.094	0.368689		166.082	116.545
144.936	20.6628		165.873	0.384943		167.906	117.452
146.697	20.6744		167.675	0.371201		169.695	114.257
148.441	20.6511		169.49	0.33766		171.473	114.163
150.25	20.6977		171.25	0.349185		173.245	114.502
151.995	20.6278		172.989	0.353913		175.028	117.152
153.723	20.5754		174.773	0.357312		176.794	118.387
155.484	20.5929		176.532	0.361892		178.572	119.15
157.18	20.6861		178.37	0.365291		180.392	122.27
158.902	20.6599		180.163	0.383908		182.221	117.877
160.653	20.5521		181.996	0.375782		184.019	117.919
162.395	20.6686		183.792	0.350367		185.81	117.466
164.206	20.5929		185.58	0.336478		187.569	115.912
166.013	20.6104		187.32	0.351549		189.352	117.662
167.821	20.6511		189.081	0.348003		191.142	120.97
169.616	20.7181		190.864	0.36071		192.919	121.487
171.389	20.7094		192.655	0.360858		194.741	124.939
173.121	20.654		194.516	0.372235		196.586	123.461
174.897	20.6657		196.37	0.390853		198.429	120.058
176.673	20.657		198.188	0.370758		200.238	120.72
178.498	20.6657		200.02	0.344752		202.033	119.615
180.29	20.6744		201.786	0.353913		203.818	118.708
182.147	20.5638		203.548	0.354948		205.629	122.927
183.94	20.6628		205.346	0.363074		207.422	124.762
185.716	20.6599		207.156	0.371497		209.243	126.878
187.476	20.5929		209.016	0.381397		211.105	125.195
189.221	20.5783		210.868	0.39041		212.949	120.8
190.998	20.5609		212.71	0.352731		214.742	118.446
192.79	20.6308		214.508	0.343422		216.56	119.519
194.631	20.6308		216.289	0.359676		218.347	119.848
196.503	20.6366		218.084	0.36071		220.148	121.743
198.36	20.6686		219.879	0.365734		221.976	125.546
200.152	20.5987		221.749	0.3746		223.812	123.432
201.913	20.6045		223.582	0.387455		225.625	121.582
203.706	20.6686		225.381	0.39765		227.436	120.505
205.482	20.657		227.199	0.352731		229.233	118.429
207.277	20.7035		229	0.344604		231.021	119.173
209.144	20.6162		230.753	0.350515		232.789	118.547
211.003	20.6628		232.526	0.355095		234.553	120.063
212.86	20.6162		234.294	0.351549		236.324	121.166
214.653	20.6861		236.055	0.357164		238.083	120.22
216.428	20.7152		237.833	0.363222		239.85	121.315
218.237	20.7035		239.591	0.364109		241.626	122.034
220.014	20.7268		241.374	0.359676		243.402	120.536
221.871	20.6861		243.19	0.37918		245.2	120.121
223.727	20.7414		244.984	0.383761		246.978	119.455
225.536	20.7094		246.759	0.384943		248.744	118.189
227.345	20.7385		248.52	0.397355		250.495	117.871
229.137	20.7268		250.257	0.381692		252.247	118.611
230.929	20.7327		252.022	0.378146		254.023	119.005
232.673	20.5987		253.782	0.370019		255.788	118.241
234.434	20.6045		255.545	0.349185		257.55	117.207
236.195	20.6599		257.331	0.343422		259.275	116.087
237.971	20.7035		259.037	0.335296		261.035	118.699
239.732	20.7123		260.806	0.33766		262.785	118.606
241.524	20.7123		262.566	0.338842		264.54	118.177
243.329	20.7035		264.312	0.344752		266.282	118.873
245.125	20.7589		266.048	0.341058		268.03	118.703
246.912	20.6395		267.798	0.349333		269.776	119.332
248.678	20.7327		269.546	0.343422		271.518	118.729
250.423	20.7181		271.276	0.345786		273.273	119.14
252.168	20.7239		273.023	0.343422		274.996	118.839
253.944	20.7094		274.763	0.344604		276.742	119.191
255.719	20.6337		276.491	0.336773		278.495	119.176
257.493	20.721		278.257	0.348151		280.211	117.472
259.209	20.654		279.977	0.348003		281.927	118.405
260.951	20.6453		281.69	0.344752		283.643	117.374
262.698	20.6191		283.398	0.336478		285.383	119.178
264.442	20.6715		285.168	0.330863		287.12	118.956
266.188	20.6162		286.898	0.338842		288.848	118.68
267.931	20.6366		288.635	0.335296		290.606	118.336
269.708	20.7298		290.377	0.340024		292.362	118.854
271.421	20.7065		292.127	0.338842		294.14	119.501
273.166	20.7181		293.879	0.346821		295.912	119.848
274.894	20.6773		295.635	0.351549		297.671	121.226
276.639	20.6744		297.397	0.352731		299.448	122.864
278.382	20.6628		299.17	0.359676		301.213	123.723
280.123	20.689		300.944	0.363074		302.97	124.041
281.856	20.7851		302.713	0.359676		304.786	125.038
283.569	20.6308		304.547	0.376668		306.573	124.312
285.297	20.721		306.341	0.392035		308.35	122.395
287.026	20.657		308.13	0.398389		310.107	121.033
288.77	20.654		309.883	0.387159		311.87	119.506
290.514	20.7618		311.621	0.372531		313.632	119.409
292.259	20.7181		313.397	0.345786		315.393	118.739
294.004	20.689		315.158	0.345048		317.156	118.131
295.78	20.7443		316.933	0.342388		318.937	118.272
297.539	20.6919		318.687	0.349333		320.739	120.728
299.322	20.7443		320.469	0.349185		322.536	123.005
301.078	20.6832		322.261	0.358494		324.34	125.778
302.854	20.7822		324.093	0.360858		326.17	127.711
304.679	20.7414		325.926	0.394104		328.002	124.079
306.487	20.6715		327.773	0.384943		329.813	121.564
308.264	20.7385		329.607	0.347855		331.619	119.841
310.04	20.7327		331.357	0.349185		333.422	121.081
311.781	20.7385		333.137	0.346969		335.2	122.633
313.557	20.7152		334.938	0.36204		336.999	126.146
315.322	20.6045		336.732	0.365438		338.809	126.1
317.083	20.5987		338.589	0.380362		340.625	122.917
318.824	20.6249		340.392	0.399866		342.391	121.295
320.617	20.657		342.144	0.383465		344.172	119.686
322.409	20.6162		343.925	0.367507		345.939	117.311
324.22	20.6686		345.695	0.338842		347.694	115.844
326.076	20.6366		347.471	0.344457		349.432	115.947
327.917	20.6832		349.22	0.336773		351.173	114.317
329.742	20.6278		350.934	0.343422		352.909	114.149
331.503	20.6337		352.664	0.338842		354.641	112.442
333.295	20.59		354.41	0.341206		356.373	112.753
335.087	20.6308		356.14	0.344604		358.105	113.7
336.896	20.5725		357.854	0.343275		359.853	114.38
338.705	20.6162		359.59	0.350663		361.612	116.454
340.545	20.6337		361.334	0.345934		363.377	121.224
342.306	20.622		363.105	0.346969		365.167	124.228
344.098	20.6948		364.897	0.359676		366.954	125.245
345.859	20.5987		366.717	0.368837		368.752	125.283
347.632	20.5696		368.518	0.395286		370.572	122.066
349.366	20.6104		370.308	0.385977		372.373	122.431
351.075	20.6803		372.118	0.343275		374.222	123.365
352.817	20.6075		373.918	0.353913		376.032	127.368
354.548	20.6628		375.737	0.360858		377.864	126.511
356.276	20.6366		377.628	0.388341		379.671	124.359
358.018	20.7123		379.422	0.401048		381.5	121.782
359.718	20.7181		381.242	0.342388		383.353	124.052
361.477	20.6803		383.056	0.348151		385.178	128.911
363.269	20.6424		384.941	0.368837		387.008	124.77
365.032	20.6977		386.784	0.395286		388.83	122.935
366.857	20.6744		388.589	0.36071		390.682	122.656
368.665	20.657		390.394	0.351697		392.483	126.787
370.487	20.7356		392.217	0.361892		394.287	126.712
372.282	20.6686		394.064	0.386125		396.129	122.822
374.07	20.6191		395.869	0.385977		397.932	120.183
375.883	20.7298		397.679	0.340172		399.782	123.864
377.77	20.7268		399.499	0.344457		401.601	128.173
379.597	20.7239		401.362	0.366473		403.401	124.082
381.403	20.756		403.17	0.39898		405.22	121.188
383.219	20.6424		404.955	0.345786		407.047	121.376
385.069	20.7589		406.753	0.344752		408.833	124.225
386.927	20.7094		408.568	0.354061		410.602	124.295
388.735	20.7472		410.377	0.371053		412.399	120.518
390.559	20.6511		412.174	0.382726		414.185	118.734
392.351	20.7705		413.924	0.360858		415.966	116.815
394.192	20.7239		415.71	0.338842		417.736	119.82
396.032	20.689		417.448	0.34357		419.493	122.628
397.842	20.6599		419.232	0.351697		421.271	124.703
399.65	20.7676		421.034	0.370758		423.034	120.465
401.49	20.7152		422.802	0.387159		424.801	119.708
403.299	20.7094		424.543	0.362188		426.575	117.331
405.124	20.7035		426.332	0.336625		428.381	121.61
406.881	20.6861		428.087	0.346969		430.157	125.615
408.693	20.7268		429.882	0.352583		431.972	123.998
410.501	20.7006		431.729	0.381544		433.777	120.364
412.31	20.7298		433.514	0.352731		435.602	119.873
414.087	20.6803		435.307	0.343422		437.392	124.346
415.879	20.689		437.111	0.355095		439.199	123.749
417.59	20.6686		438.95	0.383761		440.996	119.857
419.384	20.7035		440.734	0.367507		442.799	117.782
421.16	20.7239		442.554	0.341206		444.625	123.45
422.967	20.6803		444.33	0.353765		446.407	124.906
424.725	20.6861		446.168	0.3746		448.223	119.59
426.49	20.6948		447.966	0.368689		450.019	116.833
428.218	20.6075		449.785	0.336478		451.837	121.861
430.026	20.7385		451.555	0.346969		453.633	124.876
431.898	20.6278		453.401	0.370019		455.442	118.1
433.69	20.8258		455.205	0.368689		457.256	116.117
435.469	20.7676		457.009	0.335591		459.063	121.249
437.245	20.6832		458.773	0.346821		460.858	125.369
439.085	20.6686		460.621	0.380214		462.678	119.537
440.905	20.6948		462.43	0.36204		464.526	118.864
442.705	20.7298		464.233	0.345934		466.303	123.107
444.478	20.7443		466.015	0.350367		468.102	122.887
446.304	20.7414		467.874	0.387159		469.887	120.465
448.139	20.7268		469.639	0.368837		471.702	119.532
449.939	20.7909		471.445	0.348003		473.503	123.607
451.697	20.6948		473.22	0.351697		475.294	127.508
453.506	20.7385		475.055	0.372235		477.144	123.68
455.373	20.7938		476.871	0.378146		478.968	123.536
457.123	20.6773		478.672	0.348003		480.777	129.766
458.931	20.7152		480.525	0.357164		482.603	124.988
460.756	20.7385		482.352	0.387307		484.453	123.612
462.596	20.6948		484.18	0.350515		486.275	129.144
464.373	20.6977		485.987	0.359528		488.096	126.643
466.165	20.657		487.834	0.395286		489.972	125.075
468.023	20.7298		489.674	0.348151		491.795	130.8
469.824	20.7035		491.501	0.363074		493.637	127.272
471.574	20.756		493.366	0.387159		495.531	129.76
473.374	20.6977		495.214	0.364109		497.36	130.761
475.191	20.7065		497.115	0.390705		499.243	126.977
477.016	20.7123		498.951	0.350367		501.111	133.232
478.824	20.7618		500.81	0.367655		502.963	128.193
480.649	20.6628		502.685	0.380362		504.839	132.259
482.522	20.689		504.533	0.36204		506.685	129.349
484.315	20.756		506.439	0.401048		508.592	130.941
486.139	20.7618		508.295	0.358494		510.432	135.536
488.012	20.7327		510.169	0.394252		512.349	128.908
489.821	20.8055		512.051	0.357312		514.172	134.896
491.661	20.6657		513.925	0.387307		516.055	128.12
493.549	20.7443		515.786	0.349185		517.925	135.232
495.358	20.7327		517.631	0.367803		519.776	130.078
497.246	20.7006		519.491	0.38051		521.646	134.905
499.134	20.7327		521.353	0.373417		523.473	130.008
500.975	20.7676		523.205	0.405777		525.369	131.126
502.847	20.7268		525.051	0.357312		527.174	132.659
504.673	20.7443		526.934	0.404595		529.069	128.984
506.609	20.6395		528.788	0.354504		530.886	133.887
508.417	20.6075		530.628	0.371201		532.722	127.178
510.306	20.7094		532.444	0.364256		534.559	132.558
512.195	20.6861		534.272	0.364109		536.36	129.295
514.067	20.7385		536.108	0.401196		538.2	126.009
515.94	20.7094		537.906	0.353913		539.991	131.622
517.826	20.753		539.731	0.36204		541.777	125.024
519.667	20.7501		541.521	0.38184		543.582	124.669
521.525	20.7589		543.285	0.353913		545.351	129.915
523.382	20.689		545.111	0.370019		547.113	124.622
525.206	20.654		546.868	0.394399		548.927	122.262
527.089	20.7006		548.644	0.349185		550.684	126.615
528.935	20.8084		550.466	0.354948		552.444	120.525
530.771	20.7589		552.213	0.392774		554.23	118.26
532.616	20.7618		553.961	0.328499		556.01	123.786
534.419	20.6919		555.759	0.349333		557.779	119.522
536.249	20.7065		557.542	0.383761		559.569	115.187
538.058	20.756		559.324	0.327317		561.355	121.734
539.866	20.7035		561.072	0.350219		563.11	119.054
541.69	20.7356		562.878	0.385238		564.888	115.99
543.435	20.7065		564.631	0.328499		566.673	119.288
545.26	20.7268		566.394	0.33899		568.426	124.005
547.02	20.6337		568.188	0.363074		570.229	117.741
548.797	20.7181		569.965	0.336478		572.014	120.436
550.589	20.6686		571.732	0.337512		573.785	125.069
552.35	20.6803		573.533	0.374304		575.579	116.81
554.126	20.7385		575.322	0.330863		577.357	119.482
555.904	20.6686		577.079	0.336478		579.114	121.408
557.712	20.7996		578.873	0.37785		580.917	116.864
559.469	20.7123		580.693	0.329681		582.715	123.736
561.217	20.7472		582.446	0.349333		584.504	119.982
563.025	20.6686		584.247	0.377111		586.327	118.791
564.818	20.753		586.04	0.338842		588.1	124.211
566.559	20.6628		587.868	0.36071		589.917	118.401
568.322	20.7327		589.663	0.338842		591.72	120.74
570.159	20.7239		591.449	0.346821		593.489	118.42
571.876	20.7298		593.257	0.378146		595.312	116.339
573.666	20.756		595.026	0.334261		597.108	122.932
575.493	20.7356		596.882	0.360858		598.914	115.908
577.241	20.7123		598.668	0.333227		600.735	122.025
578.998	20.721		600.464	0.349333		602.541	119.194
580.823	20.6686		602.294	0.376964		604.396	120.847
582.599	20.6715		604.116	0.343422		606.186	122.052
584.407	20.7035		605.951	0.381692		608.026	117.381
586.184	20.7035		607.755	0.329681		609.86	124.862
588.005	20.7472		609.625	0.37652		611.729	120.433
589.833	20.7094		611.451	0.341058		613.562	126.028
591.609	20.7035		613.327	0.365438		615.438	120.524
593.42	20.6803		615.172	0.33766		617.292	125.926
595.195	20.657		617.044	0.379328		619.157	120.898
597.019	20.7327		618.896	0.341206		621.007	128.889
598.843	20.6803		620.76	0.384943		622.906	123.895
600.635	20.6861		622.623	0.345786		624.737	126.984
602.476	20.721		624.487	0.391887		626.631	125.984
604.253	20.6773		626.331	0.350367		628.459	126.025
606.108	20.6948		628.218	0.39174		630.363	129.043
607.933	20.7793		630.064	0.348151		632.203	126.22
609.774	20.6511		631.934	0.387307		634.088	130.728
611.598	20.8084		633.784	0.357312		635.916	125.638
613.481	20.6977		635.648	0.372974		637.796	132.046
615.328	20.6977		637.511	0.358642		639.634	124.427
617.169	20.6308		639.369	0.351401		641.493	130.745
619.029	20.7239		641.255	0.370167		643.385	124.965
620.912	20.7385		643.092	0.343422		645.204	127.575
622.77	20.7094		644.959	0.386273		647.088	126.681
624.643	20.6337		646.789	0.348151		648.887	125.808
626.467	20.6482		648.642	0.389671		650.774	126.905
628.356	20.7123		650.463	0.349333		652.572	124.342
630.226	20.7909		652.346	0.385977		654.488	132.401
632.117	20.6657		654.189	0.353913		656.345	126.195
633.942	20.7618		656.054	0.374747		658.239	133.6
635.829	20.7472		657.966	0.367655		660.151	132.202
637.654	20.7647		659.854	0.345934		661.989	129.513
639.558	20.7793		661.722	0.404595		663.893	134.569
641.383	20.7181		663.59	0.36071		665.819	130.522
643.241	20.7822		665.501	0.343422		667.664	131.321
645.14	20.7472		667.394	0.402231		669.561	135.77
646.936	20.7385		669.262	0.359676		671.494	131.834
648.777	20.7094		671.172	0.349185		673.334	130.882
650.633	20.7385		673.061	0.395286		675.236	134.824
652.507	20.8258		674.927	0.363074		677.136	132.268
654.347	20.756		676.83	0.351697		678.979	128.114
656.22	20.8025		678.712	0.388046		680.887	131.14
658.123	20.7967		680.633	0.368837		682.781	129.34
659.981	20.7676		682.485	0.345934		684.609	127.052
661.885	20.6977		684.327	0.395581		686.475	130.697
663.756	20.8055		686.207	0.358494		688.363	128.052
665.672	20.7734		688.066	0.345639		690.172	124.85
667.555	20.6948		689.914	0.392922		692.081	134.259
669.422	20.654		691.766	0.357164		693.945	126.995
671.338	20.6045		693.648	0.348003		695.748	124.674
673.229	20.6715		695.482	0.382579		697.62	131.995
675.104	20.7152		697.321	0.357312		699.491	127.176
676.978	20.7443		699.203	0.334261		701.298	125.111
678.878	20.7472		701.059	0.389671		703.142	129.278
680.769	20.7298		702.858	0.350515		704.95	122.53
682.627	20.7647		704.672	0.344457		706.784	128.761
684.484	20.7647		706.542	0.387307		708.634	129.338
686.34	20.7414		708.34	0.342388		710.411	125.716
688.229	20.7676		710.143	0.388341		712.246	131.322
690.066	20.7123		711.976	0.3548		714.108	130.127
691.926	20.622		713.812	0.340172		715.934	110.672
693.814	20.7443		715.599	0.285944		717.781	125.305
695.639	20.7822		717.543	0.27102		719.698	120.584
697.479	20.6045		719.372	0.243241		721.583	117.141
699.352	20.6308		721.103	0.258461		723.425	112.638
701.208	20.6861		723.081	0.294957		725.287	116.831
703.012	20.788		725.033	0.287274		727.167	120.792
704.854	20.6715		726.987	0.242059		729.082	117.947
706.695	20.7443		728.818	0.230534		730.957	114.004
708.506	20.7327		730.539	0.273089		732.809	110.118
710.295	20.7414		732.465	0.285944		734.67	116.413
712.107	20.753		734.419	0.277817		736.585	121.573
713.979	20.6628		736.365	0.236445		738.567	126.267
714.994	-0.761829		738.349	0.241025		740.487	96.289
716.011	-0.895769		740.314	0.254619
717.627	-0.825887		741.766	0.0137712
719.044	-0.837534
720.41	-0.907416
722.41	-0.901592
723.593	-0.892857
724.743	-0.887034
726.41	-0.895769
728.26	-0.994768
729.41	-0.983121
730.826	-0.916151
731.976	-0.901592
733.493	-0.913239
734.726	-0.895769
735.826	-0.924886
736.843	-0.895769
738.151	-0.907416
739.46	-0.898681
740.693	-0.895769
741.993	-0.910328

## Sheet: Fig3c
A1 OFF			A2 ON			A3 ON			A4 OFF			B1 OFF			B2 ON			B3 ON			B4 OFF			C1 OFF			C2 ON			C3 ON			C4 OFF			D1 OFF			D2 ON			D3 ON			D4 OFF			E1 OFF
Peak Inspiratory flow (L/s)	Mean	SD	Peak Inspiratory flow (L/s)	Mean	SD	Peak Inspiratory flow (L/s)	Mean	SD	Peak Inspiratory flow (L/s)	Mean	SD	Peak Inspiratory flow (L/s)	Mean	SD	Peak Inspiratory flow (L/s)	Mean	SD	Peak Inspiratory flow (L/s)	Mean	SD	Peak Inspiratory flow (L/s)	Mean	SD	Peak Inspiratory flow (L/s)	Mean	SD	Peak Inspiratory flow (L/s)	Mean	SD	Peak Inspiratory flow (L/s)	Mean	SD	Peak Inspiratory flow (L/s)	Mean	SD	Peak Inspiratory flow (L/s)	Mean	SD	Peak Inspiratory flow (L/s)	Mean	SD	Peak Inspiratory flow (L/s)	Mean	SD	Peak Inspiratory flow (L/s)	Mean	SD	Peak Inspiratory flow (L/s)	Mean
0.191082	0.1765	0.0397943	0.563436	0.593297	0.0130542	0.624756	0.599662	0.0349508	0.259347	0.238419	0.0224306	0.102722	0.117892	0.00834154	0.321702	0.326684	0.0243467	0.357164	0.359767	0.0200457	0.285944	0.263678	0.0226102	0.156802	0.172928	0.0230822	0.263041	0.316834	0.0771487	0.266292	0.254666	0.0417038	0.204085	0.182139	0.0185968	0.206597	0.232386	0.0149946	0.204233	0.221955	0.0232079	0.328794	0.365961	0.0246812	0.392183	0.374403	0.014134	0.271316	0.269805
0.223442			0.595943			0.59151			0.253585			0.118828			0.303232			0.348003			0.27102			0.163747			0.243241			0.291707			0.163747			0.209109			0.200982			0.395581			0.380953			0.293036
0.24664			0.592545			0.638793			0.245458			0.11868			0.288308			0.382579			0.243241			0.177784			0.247674			0.319338			0.173204			0.229648			0.198323			0.374895			0.375043			0.27102
0.176306			0.593579			0.593579			0.239695			0.127989			0.284762			0.357312			0.258461			0.201869			0.259495			0.272202			0.159166			0.245753			0.252698			0.360119			0.384352			0.243389
0.163599			0.606139			0.636429			0.244128			0.109815			0.284762			0.334261			0.294957			0.184581			0.310324			0.296435			0.164929			0.243537			0.241173			0.331306			0.364552			0.257426
0.236149			0.595795			0.598159			0.242059			0.123113			0.30663			0.389671			0.287274			0.145425			0.291854			0.26969			0.179705			0.219304			0.222851			0.384056			0.393365			0.271168
0.201721			0.588998			0.6054			0.252255			0.128137			0.317121			0.350515			0.242059			0.178818			0.320667			0.297469			0.167293			0.218418			0.213394			0.391001			0.385386			0.294366
0.160053			0.601853			0.607321			0.248856			0.112918			0.342388			0.344457			0.230534			0.201869			0.372679			0.227136			0.183399			0.248118			0.196402			0.36337			0.359971			0.275749
0.142913			0.584418			0.591215			0.239695			0.118828			0.326135			0.387307			0.273089			0.13981			0.38051			0.282545			0.161531			0.240139			0.199652			0.335887			0.381988			0.245753
0.140549			0.614413			0.614413			0.219009						0.346821			0.342388			0.285944			0.169657			0.396616			0.191673			0.205267			0.221669			0.215758			0.385238			0.378589			0.257279
0.140401			0.589146			0.59151			0.178523						0.355243			0.388341			0.277817			0.208814			0.39898			0.28491			0.170839			0.235262			0.222851			0.387602			0.362336			0.273532
0.134638						0.502855									0.353765			0.3548			0.236445			0.147937			0.406072			0.158132			0.176602			0.251516			0.224919			0.378441			0.375043			0.291854
0.137002															0.355243			0.340172			0.241025			0.19389			0.408289			0.267474			0.186945			0.223885			0.278113			0.361153			0.380805			0.259643
															0.346821									0.141879			0.417598			0.282545			0.184877			0.245606			0.2493			0.325396			0.359971			0.255062
															0.341206									0.181035			0.227283			0.212064			0.19847			0.247231			0.225067			0.386568			0.341501			0.266292
															0.341206												0.235115			0.209848			0.228318						0.205563									0.289638
															0.339876												0.352879			0.236445			0.187979															0.289195
															0.3251												0.170692			0.235115																		0.248118
																														0.237627																		0.259495
																																																0.267622
																																																0.291854
																																																0.262893
[truncated: 10 more columns]

## Sheet: Fig3d
A1 OFF			A2 ON			A3 ON			A4 OFF			B1 OFF			B2 ON			B3 ON			B4 OFF			C1 OFF			C2 ON			C3 ON			C4 OFF			D1 OFF			D2 ON			D3 ON			D4 OFF			E1 OFF
Tidal Volume (ml)	Mean	SD	Tidal Volume (ml)	Mean	SD	Tidal Volume (ml)	Mean	SD	Tidal Volume (ml)	Mean	SD	Tidal Volume (ml)	Mean	SD	Tidal Volume (ml)	Mean	SD	Tidal Volume (ml)	Mean	SD	Tidal Volume (ml)	Mean	SD	Tidal Volume (ml)	Mean	SD	Tidal Volume (ml)	Mean	SD	Tidal Volume (ml)	Mean	SD	Tidal Volume (ml)	Mean	SD	Tidal Volume (ml)	Mean	SD	Tidal Volume (ml)	Mean	SD	Tidal Volume (ml)	Mean	SD	Tidal Volume (ml)	Mean	SD	Tidal Volume (ml)	Mean
53.6	54.8625	4.7226	160.071	161.746	2.48268	187.841	186.192	2.13076	91.6607	92.2735	4.06685	17.6669	24.255	3.70832	79.9578	86.8272	9.96548	124.85	128.009	3.29181	110.672	117.714	5.10771	71.7002	75.1052	3.87024	94.7018	107.739	11.147	55.0398	58.6542	7.55368	41.8419	48.264	10.6223	84.1279	91.5463	3.64645	111.895	122.002	4.47372	188.965	190.755	3.10995	185.031	177.109	11.7947	92.3299	91.1222
58.5125			165.527			185.687			88.1275			23.333			78.194			134.259			125.305			70.0727			103.235			60.1329			36.5482			86.2476			114.742			188.623			182.412			90.3296
64.8813			162.805			186.654			86.9231			25.5628			75.4418			126.995			120.584			69.4897			103.728			65.7146			40.923			89.4608			116.857			190.237			177.625			89.0303
62.0133			164.643			186.198			89.6813			18.9333			74.6781			124.674			117.141			72.8211			108.748			61.7169			41.1804			90.0231			125.041			195.708			191.914			89.4957
53.9999			162.12			183.997			90.1893			21.4065			73.2679			131.995			112.638			78.715			114.912			55.6116			42.0871			91.4838			121.62			186.463			179.456			92.0849
55.9525			164.104			188.493			91.6036			27.6917			78.7963			127.176			116.831			77.1898			115.657			57.0252			46.9417			89.9547			123.754			189.731			178.939			92.7512
57.1575			159.377			185.347			90.5897			21.4998			79.5425			125.111			120.792			72.0187			117.091			57.4881			41.6356			88.7824			122.491			193.701			185.027			90.8056
53.5945			162.901			189.673			94.1772			19.573			82.6494			129.278			117.947			76.437			119.152			58.7392			50.9636			92.5634			121.618			195.583			175.014			88.2913
50.1768			158.524			183.793			93.4463			25.8704			80.5902			122.53			114.004			80.9496			117.524			53.7162			39.4624			95.4554			121.328			187.008			177.557			88.4512
49.4255			158.448			188.84			99.9999			28.5366			85.6099			128.761			110.118			72.7226			117.666			61.8659			53.0566			89.4338			121.556			193.297			180.972			92.9406
50.0012			160.687			184.374			98.6104			23.6131			89.3542			129.338			116.413			76.4971			116.635			48.106			44.2856			93.328			120.832			190.302			175.107			91.8855
51.5822						183.411						21.2788			91.8207			125.716			121.573			77.9943			114.114			81.1213			51.7897			94.1622			122.324			195.157			175.951			90.7453
52.3147												22.9524			95.0003			131.322			126.267			74.8111			112.706			43.787			48.2957			95.7983			128.364			187.72			177.4			90.3719
												28.7101			96.469			130.127						82.318			108.714			62.2842			50.4218			94.8144			126.447			187.463			176.371			90.2452
												30.404			98.8201									72.8416			93.3441			62.0708			56.0184			97.8589			125.65			190.451			137.863			94.8933
												28.0691			100.595												102.197			49.5812			83.2774			91.2459			127.515			191.674						92.2981
												26.613			101.758												102.574			58.4971			51.759															91.2121
												24.8747			100.343												76.6132			58.0462																		90.2184
																														59.9805																		90.7607
																														62.5601																		93.7382
																																																91.7675
																																																90.0407
[truncated: 10 more columns]

## Sheet: Fig3e
Minute ventilation (ml/min/kg)
A1 OFF	A2 ON	A3 ON	A4 OFF	B1 OFF	B2 ON	B3 ON	B4 OFF	C1 OFF	C2 ON	C3 ON	C4 OFF	D1 OFF	D2 ON	D3 ON	D4 OFF	E1 OFF	E2 ON	E3 ON	E4 OFF
58.9221	139.006	158.852	68.6024	28.3882	96.4989	130.198	117.24	67.095	117.215	92.6475	67.6854	83.7415	118.054	174.63	157.075	132.144	132.744	140.469	153.083

## Sheet: Fig4c
Time (s)	Actuator pressure (psi)		Time (s)	Flow (L/s)		Time (s)	Volume (ml)
0	-0.884122		0	0.0158398		0	0.000263396
0.001	-0.887034		0.001	0.0159876		0.001	0.000279383
0.002	-0.892857		0.002	0.0162831		0.002	0.000295667
0.003	-0.88121		0.003	0.015692		0.003	0.000311359
0.004	-0.884122		0.004	0.0167264		0.004	0.000328085
0.005	-0.875387		0.005	0.0171696		0.005	0.000345255
0.006	-0.887034		0.006	0.0171696		0.006	0.000362424
0.007	-0.895769		0.007	0.0173174		0.007	0.000379742
0.008	-0.884122		0.008	0.0170219		0.008	0.000396763
0.009	-0.892857		0.009	0.0183517		0.009	0.000415115
0.01	-0.889945		0.01	0.0183517		0.01	0.000433467
0.011	-0.878298		0.011	0.0186472		0.011	0.000452114
0.012	-0.889945		0.012	0.0184995		0.012	0.000470614
0.013	-0.895769		0.013	0.0183517		0.013	0.000488965
0.014	-0.895769		0.014	0.0184995		0.014	0.000507465
0.015	-0.86374		0.015	0.0184995		0.015	0.000525964
0.016	-0.889945		0.016	0.0180562		0.016	0.00054402
0.017	-0.892857		0.017	0.0183517		0.017	0.000562372
0.018	-0.889945		0.018	0.0184995		0.018	0.000580872
0.019	-0.898681		0.019	0.0184995		0.019	0.000599371
0.02	-0.901592		0.02	0.0184995		0.02	0.000617871
0.021	-0.884122		0.021	0.0192383		0.021	0.000637109
0.022	-0.889945		0.022	0.0196815		0.022	0.00065679
0.023	-0.88121		0.023	0.0196815		0.023	0.000676472
0.024	-0.889945		0.024	0.0196815		0.024	0.000696153
0.025	-0.901592		0.025	0.019386		0.025	0.00071554
0.026	-0.907416		0.026	0.0192383		0.026	0.000734778
0.027	-0.892857		0.027	0.0196815		0.027	0.000754459
0.028	-0.889945		0.028	0.0196815		0.028	0.000774141
0.029	-0.895769		0.029	0.0195338		0.029	0.000793675
0.03	-0.889945		0.03	0.0196815		0.03	0.000813356
0.031	-0.901592		0.031	0.0195338		0.031	0.00083289
0.032	-0.860828		0.032	0.018795		0.032	0.000851685
0.033	-0.895769		0.033	0.0186472		0.033	0.000870332
0.034	-0.892857		0.034	0.0186472		0.034	0.00088898
0.035	-0.892857		0.035	0.0183517		0.035	0.000907331
0.036	-0.901592		0.036	0.0183517		0.036	0.000925683
0.037	-0.904504		0.037	0.0184995		0.037	0.000944182
0.038	-0.910328		0.038	0.0186472		0.038	0.00096283
0.039	-0.898681		0.039	0.0183517		0.039	0.000981181
0.04	-0.904504		0.04	0.0186472		0.04	0.000999829
0.041	-0.898681		0.041	0.0180562		0.041	0.00101788
0.042	-0.898681		0.042	0.0173174		0.042	0.0010352
0.043	-0.913239		0.043	0.0171696		0.043	0.00105237
0.044	-0.904504		0.044	0.0171696		0.044	0.00106954
0.045	-0.907416		0.045	0.0173174		0.045	0.00108686
0.046	-0.898681		0.046	0.0165786		0.046	0.00110344
0.047	-0.907416		0.047	0.0162831		0.047	0.00111972
0.048	-0.857916		0.048	0.0161353		0.048	0.00113586
0.049	-0.916151		0.049	0.0159876		0.049	0.00115184
0.05	-0.916151		0.05	0.0159876		0.05	0.00116783
0.051	-0.907416		0.051	0.0149532		0.051	0.00118278
0.052	-0.901592		0.052	0.0152488		0.052	0.00119803
0.053	-0.904504		0.053	0.0139189		0.053	0.00121195
0.054	-0.904504		0.054	0.0139189		0.054	0.00122587
0.055	-0.916151		0.055	0.0137712		0.055	0.00123964
0.056	-0.916151		0.056	0.0136234		0.056	0.00125327
0.057	-0.892857		0.057	0.0137712		0.057	0.00126704
0.058	-0.907416		0.058	0.0130324		0.058	0.00128007
0.059	-0.907416		0.059	0.0127369		0.059	0.00129281
0.06	-0.910328		0.06	0.0117025		0.06	0.00130451
0.061	-0.907416		0.061	0.0117025		0.061	0.00131621
0.062	-0.913239		0.062	0.0109637		0.062	0.00132717
0.063	-0.904504		0.063	0.0105205		0.063	0.0013377
0.064	-0.907416		0.064	0.0103727		0.064	0.00134807
0.065	-0.904504		0.065	0.00933839		0.065	0.00135741
0.066	-0.904504		0.066	0.00933839		0.066	0.00136674
0.067	-0.921975		0.067	0.00830408		0.067	0.00137505
0.068	-0.916151		0.068	0.00800856		0.068	0.00138306
0.069	-0.916151		0.069	0.00741752		0.069	0.00139047
0.07	-0.910328		0.07	0.00697424		0.07	0.00139745
0.071	-0.910328		0.071	0.00564441		0.071	0.00140309
0.072	-0.910328		0.072	0.00490561		0.072	0.001408
0.073	-0.898681		0.073	0.00446233		0.073	0.00141246
0.074	-0.921975		0.074	0.00372354		0.074	0.00141618
0.075	-0.916151		0.075	0.00372354		0.075	0.00141991
0.076	-0.916151		0.076	0.00268922		0.076	0.0014226
0.077	-0.910328		0.077	0.00224594		0.077	0.00142484
0.078	-0.910328		0.078	0.00121163		0.078	0.00142606
0.079	-0.921975		0.079	0.00121163		0.079	0.00142727
0.08	-0.919063		0.08	0.00047283		0.08	0.00142774
0.081	-0.913239		0.081	2.95519e-05		0.081	0.00142777
0.082	-0.869563		0.082	2.95519e-05		0.082	0.0014278
0.083	-0.901592		0.083	-0.000118207		0.083	0.00142768
0.084	-0.913239		0.084	-0.000265967		0.084	0.00142741
0.085	-0.93071		0.085	0.000177311		0.085	0.00142759
0.086	-0.916151		0.086	-0.00676738		0.086	0.00142082
0.087	-0.916151		0.087	-0.00780169		0.087	0.00141302
0.088	-0.916151		0.088	-0.00987033		0.088	0.00140315
0.089	-0.919063		0.089	-0.0103136		0.089	0.00139284
0.09	-0.910328		0.09	-0.0113479		0.09	0.00138149
0.091	-0.924886		0.091	-0.0114957		0.091	0.00137
0.092	-0.927798		0.092	-0.011939		0.092	0.00135806
0.093	-0.913239		0.093	-0.0126778		0.093	0.00134538
0.094	-0.919063		0.094	-0.013121		0.094	0.00133226
0.095	-0.916151		0.095	-0.0137121		0.095	0.00131855
0.096	-0.916151		0.096	-0.0137121		0.096	0.00130483
0.097	-0.93071		0.097	-0.0157807		0.097	0.00128905
0.098	-0.927798		0.098	-0.0157807		0.098	0.00127327
0.099	-0.916151		0.099	-0.0166673		0.099	0.0012566
0.1	-0.924886		0.1	-0.0172583		0.1	0.00123935
0.101	-0.924886		0.101	-0.0178493		0.101	0.0012215
0.102	-0.924886		0.102	-0.0184404		0.102	0.00120306
0.103	-0.924886		0.103	-0.0182926		0.103	0.00118476
0.104	-0.93071		0.104	-0.0194747		0.104	0.00116529
0.105	-0.924886		0.105	-0.0197702		0.105	0.00114552
0.106	-0.919063		0.106	-0.0213956		0.106	0.00112412
0.107	-0.913239		0.107	-0.0216911		0.107	0.00110243
0.108	-0.924886		0.108	-0.0227254		0.108	0.00107971
0.109	-0.933622		0.109	-0.0230209		0.109	0.00105669
0.11	-0.927798		0.11	-0.0228732		0.11	0.00103381
0.111	-0.927798		0.111	-0.0240552		0.111	0.00100976
0.112	-0.927798		0.112	-0.0240552		0.112	0.000985703
0.113	-0.927798		0.113	-0.0250895		0.113	0.000960613
0.114	-0.93071		0.114	-0.0252373		0.114	0.000935376
0.115	-0.88121		0.115	-0.0261239		0.115	0.000909252
0.116	-0.93071		0.116	-0.0264194		0.116	0.000882833
0.117	-0.93071		0.117	-0.0267149		0.117	0.000856118
0.118	-0.93071		0.118	-0.0274537		0.118	0.000828664
0.119	-0.927798		0.119	-0.0276015		0.119	0.000801063
0.12	-0.916151		0.12	-0.028488		0.12	0.000772575
0.121	-0.936533		0.121	-0.028488		0.121	0.000744087
0.122	-0.93071		0.122	-0.0296701		0.122	0.000714417
0.123	-0.927798		0.123	-0.0298178		0.123	0.000684599
0.124	-0.927798		0.124	-0.0304089		0.124	0.00065419
0.125	-0.93071		0.125	-0.0309999		0.125	0.00062319
0.126	-0.927798		0.126	-0.0311477		0.126	0.000592042
0.127	-0.939445		0.127	-0.0320342		0.127	0.000560008
0.128	-0.936533		0.128	-0.032182		0.128	0.000527826
0.129	-0.939445		0.129	-0.032182		0.129	0.000495644
0.13	-0.933622		0.13	-0.032182		0.13	0.000463462
0.131	-0.921975		0.131	-0.0329208		0.131	0.000430541
0.132	-0.872475		0.132	-0.0333641		0.132	0.000397177
0.133	-0.942357		0.133	-0.0333641		0.133	0.000363813
0.134	-0.942357		0.134	-0.0335118		0.134	0.000330301
0.135	-0.93071		0.135	-0.0336596		0.135	0.000296642
0.136	-0.93071		0.136	-0.0342506		0.136	0.000262391
0.137	-0.939445		0.137	-0.0345461		0.137	0.000227845
0.138	-0.936533		0.138	-0.0346939		0.138	0.000193151
0.139	-0.939445		0.139	-0.0346939		0.139	0.000158457
0.14	-0.919063		0.14	-0.0346939		0.14	0.000123763
0.141	-0.945269		0.141	-0.0345461		0.141	8.92171e-05
0.142	-0.933622		0.142	-0.0346939		0.142	5.45232e-05
0.143	-0.939445		0.143	-0.0348417		0.143	1.96816e-05
0.144	-0.93071		0.144	-0.0346939		0.144	-1.50123e-05
0.145	-0.94818		0.145	-0.0346939		0.145	-4.97063e-05
0.146	-0.939445		0.146	-0.0343984		0.146	-8.41046e-05
0.147	-0.942357		0.147	-0.0345461		0.147	-0.000118651
0.148	-0.933622		0.148	-0.0345461		0.148	-0.000153197
0.149	-0.933622		0.149	-0.0345461		0.149	-0.000187743
0.15	-0.942357		0.15	-0.0335118		0.15	-0.000221255
0.151	-0.945269		0.151	-0.0336596		0.151	-0.000254914
0.152	-0.942357		0.152	-0.0333641		0.152	-0.000288279
0.153	-0.936533		0.153	-0.0335118		0.153	-0.00032179
0.154	-0.936533		0.154	-0.0330685		0.154	-0.000354859
0.155	-0.942357		0.155	-0.0323298		0.155	-0.000387189
0.156	-0.936533		0.156	-0.0323298		0.156	-0.000419518
0.157	-0.916151		0.157	-0.0311477		0.157	-0.000450666
0.158	-0.94818		0.158	-0.0311477		0.158	-0.000481814
0.159	-0.945269		0.159	-0.0314432		0.159	-0.000513257
0.16	-0.936533		0.16	-0.0309999		0.16	-0.000544257
0.161	-0.94818		0.161	-0.0299656		0.161	-0.000574222
0.162	-0.936533		0.162	-0.029079		0.162	-0.000603302
0.163	-0.94818		0.163	-0.0289313		0.163	-0.000632233
0.164	-0.951092		0.164	-0.0276015		0.164	-0.000659834
0.165	-0.945269		0.165	-0.0277492		0.165	-0.000687583
0.166	-0.945269		0.166	-0.0268627		0.166	-0.000714446
0.167	-0.94818		0.167	-0.0265671		0.167	-0.000741013
0.168	-0.942357		0.168	-0.0252373		0.168	-0.000766251
0.169	-0.945269		0.169	-0.0243507		0.169	-0.000790601
0.17	-0.954004		0.17	-0.0237597		0.17	-0.000814361
0.171	-0.94818		0.171	-0.0221344		0.171	-0.000836495
0.172	-0.939445		0.172	-0.0219866		0.172	-0.000858482
0.173	-0.933622		0.173	-0.0202135		0.173	-0.000878695
0.174	-0.94818		0.174	-0.0197702		0.174	-0.000898466
0.175	-0.942357		0.175	-0.0179971		0.175	-0.000916463
0.176	-0.951092		0.176	-0.0171105		0.176	-0.000933573
0.177	-0.939445		0.177	-0.0163717		0.177	-0.000949945
0.178	-0.942357		0.178	-0.0151897		0.178	-0.000965135
0.179	-0.936533		0.179	-0.0138598		0.179	-0.000978995
0.18	-0.945269		0.18	-0.0116434		0.18	-0.000990638
0.181	-0.94818		0.181	-0.0116434		0.181	-0.00100228
0.182	-0.901592		0.182	-0.00957481		0.182	-0.00101186
0.183	-0.954004		0.183	-0.00927929		0.183	-0.00102114
0.184	-0.942357		0.184	-0.00913153		0.184	-0.00103027
0.185	-0.933622		0.185	-0.00927929		0.185	-0.00103955
0.186	-0.945269		0.186	-0.00913153		0.186	-0.00104868
0.187	-0.945269		0.187	-0.00425547		0.187	-0.00105293
0.188	-0.951092		0.188	0.000620589		0.188	6.20589e-07
0.189	-0.94818		0.189	0.00165491		0.189	2.27549e-06
0.19	-0.921975		0.19	0.00431457		0.19	6.59007e-06
0.191	-0.942357		0.191	0.00446233		0.191	1.10524e-05
0.192	-0.951092		0.192	0.00741752		0.192	1.84699e-05
0.193	-0.956915		0.193	0.00800856		0.193	2.64785e-05
0.194	-0.965651		0.194	0.0111115		0.194	3.759e-05
0.195	-0.942357		0.195	0.0125891		0.195	5.01791e-05
0.196	-0.954004		0.196	0.0137712		0.196	6.39503e-05
0.197	-0.939445		0.197	0.0159876		0.197	7.99378e-05
0.198	-0.936533		0.198	0.0159876		0.198	9.59254e-05
0.199	-0.956915		0.199	0.0186472		0.199	0.000114573
0.2	-0.954004		0.2	0.0196815		0.2	0.000134254
0.201	-0.954004		0.201	0.0217502		0.201	0.000156004
0.202	-0.94818		0.202	0.0229323		0.202	0.000178937
0.203	-0.942357		0.203	0.0242621		0.203	0.000203199
0.204	-0.959827		0.204	0.0270695		0.204	0.000230268
0.205	-0.954004		0.205	0.0276606		0.205	0.000257929
0.206	-0.971474		0.206	0.0303202		0.206	0.000288249
0.207	-0.93071		0.207	0.0312068		0.207	0.000319456
0.208	-0.956915		0.208	0.0332754		0.208	0.000352731
0.209	-0.951092		0.209	0.0344575		0.209	0.000387189
0.21	-0.954004		0.21	0.0354918		0.21	0.00042268
0.211	-0.959827		0.211	0.0374127		0.211	0.000460093
0.212	-0.965651		0.212	0.0377082		0.212	0.000497801
0.213	-0.954004		0.213	0.0399246		0.213	0.000537726
0.214	-0.959827		0.214	0.0403679		0.214	0.000578094
0.215	-0.956915		0.215	0.0425843		0.215	0.000620678
0.216	-0.94818		0.216	0.0436186		0.216	0.000664297
0.217	-0.962739		0.217	0.0443574		0.217	0.000708654
0.218	-0.974386		0.218	0.0461305		0.218	0.000754784
0.219	-0.94818		0.219	0.0462782		0.219	0.000801063
0.22	-0.959827		0.22	0.0480513		0.22	0.000849114
0.221	-0.951092		0.221	0.0483469		0.221	0.000897461
0.222	-0.962739		0.222	0.0498245		0.222	0.000947285
0.223	-0.959827		0.223	0.0510065		0.223	0.000998292
0.224	-0.968562		0.224	0.0514498		0.224	0.00104974
0.225	-0.956915		0.225	0.0529274		0.225	0.00110267
0.226	-0.959827		0.226	0.0529274		0.226	0.0011556
0.227	-0.962739		0.227	0.054996		0.227	0.00121059
0.228	-0.965651		0.228	0.054996		0.228	0.00126559
0.229	-0.962739		0.229	0.0561781		0.229	0.00132177
0.23	-0.974386		0.23	0.0563259		0.23	0.00137809
0.231	-0.916151		0.231	0.0567692		0.231	0.00143486
0.232	-0.945269		0.232	0.0573602		0.232	0.00149222
0.233	-0.951092		0.233	0.0575079		0.233	0.00154973
0.234	-0.962739		0.234	0.0595766		0.234	0.00160931
0.235	-0.971474		0.235	0.0597243		0.235	0.00166903
0.236	-0.965651		0.236	0.0607587		0.236	0.00172979
0.237	-0.956915		0.237	0.0609064		0.237	0.0017907
0.238	-0.959827		0.238	0.0616452		0.238	0.00185234
0.239	-0.954004		0.239	0.0620885		0.239	0.00191443
0.24	-0.959827		0.24	0.0622362		0.24	0.00197667
0.241	-0.977298		0.241	0.0632706		0.241	0.00203994
0.242	-0.980209		0.242	0.0634183		0.242	0.00210335
0.243	-0.959827		0.243	0.0643049		0.243	0.00216766
0.244	-0.962739		0.244	0.0646004		0.244	0.00223226
0.245	-0.956915		0.245	0.0653392		0.245	0.0022976
0.246	-0.968562		0.246	0.0656347		0.246	0.00236323
0.247	-0.977298		0.247	0.066078		0.247	0.00242931
0.248	-0.971474		0.248	0.0677033		0.248	0.00249702
0.249	-0.962739		0.249	0.0681466		0.249	0.00256516
0.25	-0.965651		0.25	0.0687377		0.25	0.0026339
0.251	-0.959827		0.251	0.0690332		0.251	0.00270293
0.252	-0.974386		0.252	0.0705108		0.252	0.00277344
0.253	-0.977298		0.253	0.0713973		0.253	0.00284484
0.254	-0.977298		0.254	0.0716928		0.254	0.00291653
0.255	-0.959827		0.255	0.0725794		0.255	0.00298911
0.256	-0.974386		0.256	0.0725794		0.256	0.00306169
0.257	-0.971474		0.257	0.0745003		0.257	0.00313619
0.258	-0.980209		0.258	0.0750913		0.258	0.00321128
0.259	-0.988945		0.259	0.0767167		0.259	0.003288
0.26	-0.980209		0.26	0.0771599		0.26	0.00336516
0.261	-0.965651		0.261	0.0776032		0.261	0.00344276
0.262	-0.968562		0.262	0.078342		0.262	0.00352111
0.263	-0.962739		0.263	0.078342		0.263	0.00359945
0.264	-0.971474		0.264	0.0802629		0.264	0.00367971
0.265	-0.956915		0.265	0.0805584		0.265	0.00376027
0.266	-0.988945		0.266	0.0815927		0.266	0.00384186
0.267	-0.971474		0.267	0.0817405		0.267	0.0039236
0.268	-0.977298		0.268	0.0824793		0.268	0.00400608
0.269	-0.974386		0.269	0.0829226		0.269	0.004089
0.27	-0.974386		0.27	0.0832181		0.27	0.00417222
0.271	-0.988945		0.271	0.0852867		0.271	0.00425751
0.272	-0.991856		0.272	0.0852867		0.272	0.0043428
0.273	-0.980209		0.273	0.0861733		0.273	0.00442897
0.274	-0.977298		0.274	0.0864688		0.274	0.00451544
0.275	-0.977298		0.275	0.0872076		0.275	0.00460265
0.276	-0.983121		0.276	0.0877986		0.276	0.00469044
0.277	-0.994768		0.277	0.0880941		0.277	0.00477854
0.278	-0.99768		0.278	0.0897195		0.278	0.00486826
0.279	-0.980209		0.279	0.090015		0.279	0.00495827
0.28	-0.974386		0.28	0.0907538		0.28	0.00504903
0.281	-0.968562		0.281	0.0909016		0.281	0.00513993
0.282	-0.983121		0.282	0.0917881		0.282	0.00523172
0.283	-0.99768		0.283	0.0920836		0.283	0.0053238
0.284	-0.980209		0.284	0.0928224		0.284	0.00541662
0.285	-0.983121		0.285	0.0934135		0.285	0.00551004
0.286	-0.988945		0.286	0.0934135		0.286	0.00560345
0.287	-0.988945		0.287	0.0954821		0.287	0.00569893
0.288	-0.991856		0.288	0.0954821		0.288	0.00579441
0.289	-0.99768		0.289	0.0968119		0.289	0.00589123
0.29	-0.99768		0.29	0.0968119		0.29	0.00598804
0.291	-0.991856		0.291	0.0978463		0.291	0.00608588
0.292	-0.988945		0.292	0.0990283		0.292	0.00618491
0.293	-0.991856		0.293	0.0990283		0.293	0.00628394
0.294	-0.983121		0.294	0.100063		0.294	0.006384
0.295	-1.00059		0.295	0.10021		0.295	0.00648421
0.296	-0.991856		0.296	0.102131		0.296	0.00658634
0.297	-0.994768		0.297	0.102575		0.297	0.00668892
0.298	-0.936533		0.298	0.103757		0.298	0.00679268
0.299	-1.0035		0.299	0.104791		0.299	0.00689747
0.3	-0.99768		0.3	0.105382		0.3	0.00700285
0.301	-1.00642		0.301	0.10686		0.301	0.00710971
0.302	-0.99768		0.302	0.107155		0.302	0.00721686
0.303	-0.986033		0.303	0.11011		0.303	0.00732697
0.304	-0.994768		0.304	0.110554		0.304	0.00743753
0.305	-0.994768		0.305	0.111883		0.305	0.00754941
0.306	-0.991856		0.306	0.113065		0.306	0.00766248
0.307	-0.977298		0.307	0.113952		0.307	0.00777643
0.308	-0.99768		0.308	0.116316		0.308	0.00789274
0.309	-1.00059		0.309	0.116464		0.309	0.00800921
0.31	-0.991856		0.31	0.118385		0.31	0.00812759
0.311	-0.994768		0.311	0.118976		0.311	0.00824657
0.312	-0.986033		0.312	0.121044		0.312	0.00836761
0.313	-0.988945		0.313	0.121931		0.313	0.00848954
0.314	-0.99768		0.314	0.123852		0.314	0.0086134
0.315	-0.99768		0.315	0.125329		0.315	0.00873873
0.316	-0.986033		0.316	0.125477		0.316	0.0088642
0.317	-1.00059		0.317	0.12725		0.317	0.00899145
0.318	-0.99768		0.318	0.128137		0.318	0.00911959
0.319	-1.0035		0.319	0.130797		0.319	0.00925039
0.32	-1.00059		0.32	0.131388		0.32	0.00938177
0.321	-0.994768		0.321	0.13257		0.321	0.00951434
0.322	-0.991856		0.322	0.133752		0.322	0.0096481
0.323	-0.977298		0.323	0.134343		0.323	0.00978244
0.324	-0.988945		0.324	0.136559		0.324	0.009919
0.325	-1.0035		0.325	0.137298		0.325	0.0100563
0.326	-0.99768		0.326	0.138776		0.326	0.0101951
0.327	-1.00642		0.327	0.139662		0.327	0.0103347
0.328	-0.994768		0.328	0.14114		0.328	0.0104759
0.329	-0.99768		0.329	0.141583		0.329	0.0106175
0.33	-0.991856		0.33	0.142617		0.33	0.0107601
0.331	-1.00642		0.331	0.143799		0.331	0.0109039
0.332	-0.986033		0.332	0.143947		0.332	0.0110478
0.333	-1.00933		0.333	0.146164		0.333	0.011194
0.334	-0.991856		0.334	0.146459		0.334	0.0113404
0.335	-1.00933		0.335	0.148232		0.335	0.0114887
0.336	-1.0035		0.336	0.148528		0.336	0.0116372
0.337	-1.00933		0.337	0.14971		0.337	0.0117869
0.338	-0.994768		0.338	0.15104		0.338	0.011938
0.339	-0.99768		0.339	0.15104		0.339	0.012089
0.34	-0.994768		0.34	0.153256		0.34	0.0122422
0.341	-1.00933		0.341	0.152961		0.341	0.0123952
0.342	-1.00933		0.342	0.155177		0.342	0.0125504
0.343	-1.00933		0.343	0.15562		0.343	0.012706
0.344	-1.00059		0.344	0.157393		0.344	0.0128634
0.345	-1.01224		0.345	0.157837		0.345	0.0130212
0.346	-0.991856		0.346	0.158132		0.346	0.0131794
0.347	-1.00642		0.347	0.160201		0.347	0.0133396
0.348	-0.988945		0.348	0.160201		0.348	0.0134998
0.349	-1.0035		0.349	0.163008		0.349	0.0136628
0.35	-1.01224		0.35	0.163599		0.35	0.0138264
0.351	-1.00059		0.351	0.165225		0.351	0.0139916
0.352	-0.99768		0.352	0.165816		0.352	0.0141574
0.353	-1.00059		0.353	0.166554		0.353	0.014324
0.354	-1.00642		0.354	0.168032		0.354	0.014492
0.355	-1.0035		0.355	0.168623		0.355	0.0146606
0.356	-0.983121		0.356	0.171283		0.356	0.0148319
0.357	-1.00059		0.357	0.171726		0.357	0.0150036
0.358	-1.00642		0.358	0.173351		0.358	0.015177
0.359	-1.00933		0.359	0.173942		0.359	0.0153509
0.36	-1.01515		0.36	0.175568		0.36	0.0155265
0.361	-1.00933		0.361	0.177045		0.361	0.0157035
0.362	-1.00933		0.362	0.177489		0.362	0.015881
0.363	-1.00933		0.363	0.180739		0.363	0.0160618
0.364	-0.99768		0.364	0.180887		0.364	0.0162427
0.365	-0.980209		0.365	0.18266		0.365	0.0164253
0.366	-1.00059		0.366	0.183399		0.366	0.0166087
0.367	-1.00933		0.367	0.185024		0.367	0.0167937
0.368	-1.0035		0.368	0.186206		0.368	0.0169799
0.369	-1.01224		0.369	0.18665		0.369	0.0171666
0.37	-1.0035		0.37	0.188866		0.37	0.0173555
0.371	-0.99768		0.371	0.189014		0.371	0.0175445
0.372	-1.00642		0.372	0.191082		0.372	0.0177356
0.373	-1.00642		0.373	0.191082		0.373	0.0179266
0.374	-1.01224		0.374	0.19256		0.374	0.0181192
0.375	-1.01224		0.375	0.193447		0.375	0.0183126
0.376	-1.00933		0.376	0.19389		0.376	0.0185065
0.377	-1.00642		0.377	0.195811		0.377	0.0187023
0.378	-1.00642		0.378	0.195811		0.378	0.0188982
0.379	-1.00933		0.379	0.196993		0.379	0.0190952
0.38	-1.01224		0.38	0.197141		0.38	0.0192923
0.381	-1.00933		0.381	0.198618		0.381	0.0194909
0.382	-0.983121		0.382	0.199652		0.382	0.0196906
0.383	-0.99768		0.383	0.1998		0.383	0.0198904
0.384	-1.00642		0.384	0.200391		0.384	0.0200908
0.385	-1.0035		0.385	0.200835		0.385	0.0202916
0.386	-1.00933		0.386	0.201721		0.386	0.0204933
0.387	-1.00642		0.387	0.201869		0.387	0.0206952
0.388	-1.00059		0.388	0.202903		0.388	0.0208981
0.389	-1.00059		0.389	0.202903		0.389	0.021101
0.39	-1.01224		0.39	0.203642		0.39	0.0213046
0.391	-1.00933		0.391	0.204085		0.391	0.0215087
0.392	-1.01224		0.392	0.204085		0.392	0.0217128
0.393	-1.01806		0.393	0.204972		0.393	0.0219178
0.394	-1.0035		0.394	0.20512		0.394	0.0221229
0.395	-1.0035		0.395	0.205858		0.395	0.0223287
0.396	-1.00642		0.396	0.206302		0.396	0.022535
0.397	-1.01515		0.397	0.206745		0.397	0.0227418
0.398	-0.959827		0.398	0.207336		0.398	0.0229491
0.399	-1.01224		0.399	0.207631		0.399	0.0231568
0.4	-1.0035		0.4	0.208666		0.4	0.0233654
0.401	-1.0035		0.401	0.208961		0.401	0.0235744
0.402	-1.00642		0.402	0.209552		0.402	0.0237839
0.403	-1.00642		0.403	0.209848		0.403	0.0239938
0.404	-1.01224		0.404	0.210734		0.404	0.0242045
0.405	-1.00642		0.405	0.211916		0.405	0.0244164
0.406	-1.0035		0.406	0.212064		0.406	0.0246285
0.407	-0.974386		0.407	0.213099		0.407	0.0248416
0.408	-1.01515		0.408	0.21369		0.408	0.0250553
0.409	-1.01515		0.409	0.215167		0.409	0.0252705
0.41	-1.00642		0.41	0.215463		0.41	0.0254859
0.411	-1.00642		0.411	0.216202		0.411	0.0257021
0.412	-1.0035		0.412	0.216645		0.412	0.0259188
0.413	-1.00059		0.413	0.21694		0.413	0.0261357
0.414	-1.00933		0.414	0.218713		0.414	0.0263544
0.415	-1.01806		0.415	0.218861		0.415	0.0265733
0.416	-1.01515		0.416	0.220043		0.416	0.0267933
0.417	-1.01806		0.417	0.220191		0.417	0.0270135
0.418	-1.01224		0.418	0.22093		0.418	0.0272344
0.419	-1.0035		0.419	0.221669		0.419	0.0274561
0.42	-1.01224		0.42	0.221669		0.42	0.0276778
0.421	-1.01224		0.421	0.222407		0.421	0.0279002
0.422	-1.01806		0.422	0.222555		0.422	0.0281227
0.423	-0.986033		0.423	0.224181		0.423	0.0283469
0.424	-1.00642		0.424	0.224624		0.424	0.0285715
0.425	-1.01224		0.425	0.225658		0.425	0.0287972
0.426	-1.01515		0.426	0.225658		0.426	0.0290229
0.427	-1.02389		0.427	0.22684		0.427	0.0292497
0.428	-1.01224		0.428	0.227283		0.428	0.029477
0.429	-1.01224		0.429	0.227431		0.429	0.0297044
0.43	-1.01224		0.43	0.227136		0.43	0.0299316
0.431	-0.986033		0.431	0.227283		0.431	0.0301588
0.432	-1.00933		0.432	0.228022		0.432	0.0303869
0.433	-1.00933		0.433	0.228318		0.433	0.0306152
0.434	-1.01224		0.434	0.228761		0.434	0.0308439
0.435	-1.01515		0.435	0.2295		0.435	0.0310734
0.436	-1.0035		0.436	0.229795		0.436	0.0313032
0.437	-1.01224		0.437	0.230682		0.437	0.0315339
0.438	-1.01224		0.438	0.230682		0.438	0.0317646
0.439	-1.00933		0.439	0.230682		0.439	0.0319953
0.44	-1.01224		0.44	0.230534		0.44	0.0322258
0.441	-1.01806		0.441	0.231125		0.441	0.0324569
0.442	-1.00642		0.442	0.231864		0.442	0.0326888
0.443	-1.0035		0.443	0.23216		0.443	0.032921
0.444	-1.01806		0.444	0.233046		0.444	0.033154
0.445	-1.01224		0.445	0.232898		0.445	0.0333869
0.446	-1.01515		0.446	0.233933		0.446	0.0336208
0.447	-1.01806		0.447	0.234228		0.447	0.0338551
0.448	-0.971474		0.448	0.233933		0.448	0.034089
0.449	-1.00933		0.449	0.233933		0.449	0.0343229
0.45	-1.01224		0.45	0.234819		0.45	0.0345578
0.451	-1.00642		0.451	0.235262		0.451	0.034793
0.452	-1.01806		0.452	0.235262		0.452	0.0350283
0.453	-1.0268		0.453	0.236001		0.453	0.0352643
0.454	-1.00933		0.454	0.236592		0.454	0.0355009
0.455	-1.01806		0.455	0.237183		0.455	0.0357381
0.456	-1.01224		0.456	0.237479		0.456	0.0359755
0.457	-1.00642		0.457	0.238365		0.457	0.0362139
0.458	-1.02097		0.458	0.238661		0.458	0.0364526
0.459	-1.01806		0.459	0.239104		0.459	0.0366917
0.46	-1.00933		0.46	0.239843		0.46	0.0369315
0.461	-1.00933		0.461	0.239695		0.461	0.0371712
0.462	-1.01224		0.462	0.24073		0.462	0.0374119
0.463	-1.01515		0.463	0.241025		0.463	0.037653
0.464	-1.01806		0.464	0.240877		0.464	0.0378938
0.465	-1.01806		0.465	0.241025		0.465	0.0381349
0.466	-1.01515		0.466	0.241616		0.466	0.0383765
0.467	-1.01806		0.467	0.242207		0.467	0.0386187
0.468	-1.0035		0.468	0.242207		0.468	0.0388609
0.469	-1.01806		0.469	0.243094		0.469	0.039104
0.47	-1.01806		0.47	0.243389		0.47	0.0393474
0.471	-1.02097		0.471	0.243241		0.471	0.0395906
0.472	-1.01806		0.472	0.242946		0.472	0.0398336
0.473	-0.99768		0.473	0.244128		0.473	0.0400777
0.474	-1.01806		0.474	0.244571		0.474	0.0403223
0.475	-1.01806		0.475	0.244276		0.475	0.0405665
0.476	-1.02097		0.476	0.244571		0.476	0.0408111
0.477	-1.01806		0.477	0.244276		0.477	0.0410554
0.478	-1.01515		0.478	0.244276		0.478	0.0412997
0.479	-1.00933		0.479	0.244424		0.479	0.0415441
0.48	-1.01224		0.48	0.245162		0.48	0.0417892
0.481	-0.980209		0.481	0.245458		0.481	0.0420347
0.482	-1.02389		0.482	0.246049		0.482	0.0422808
0.483	-1.00933		0.483	0.245753		0.483	0.0425265
0.484	-1.01806		0.484	0.245606		0.484	0.0427721
0.485	-1.01806		0.485	0.24531		0.485	0.0430174
0.486	-1.01515		0.486	0.245901		0.486	0.0432633
0.487	-1.00642		0.487	0.245753		0.487	0.0435091
0.488	-1.01806		0.488	0.245458		0.488	0.0437545
0.489	-1.01806		0.489	0.245753		0.489	0.0440003
0.49	-1.00642		0.49	0.245458		0.49	0.0442457
0.491	-1.00933		0.491	0.245753		0.491	0.0444915
0.492	-1.02097		0.492	0.245753		0.492	0.0447373
0.493	-1.01515		0.493	0.245458		0.493	0.0449827
0.494	-1.02097		0.494	0.244719		0.494	0.0452274
0.495	-1.01806		0.495	0.244424		0.495	0.0454719
0.496	-1.01224		0.496	0.244276		0.496	0.0457161
0.497	-1.01515		0.497	0.244128		0.497	0.0459603
0.498	-1.0035		0.498	0.244571		0.498	0.0462048
0.499	-1.01806		0.499	0.244719		0.499	0.0464495
0.5	-1.01806		0.5	0.244571		0.5	0.0466941
0.501	-1.02389		0.501	0.244128		0.501	0.0469382
0.502	-1.01806		0.502	0.244424		0.502	0.0471827
0.503	-1.01224		0.503	0.244424		0.503	0.0474271
0.504	-1.01515		0.504	0.244571		0.504	0.0476717
0.505	-1.01515		0.505	0.244276		0.505	0.0479159
0.506	-0.988945		0.506	0.244276		0.506	0.0481602
0.507	-1.01224		0.507	0.244571		0.507	0.0484048
0.508	-1.00933		0.508	0.244424		0.508	0.0486492
0.509	-1.01224		0.509	0.244276		0.509	0.0488935
0.51	-1.02097		0.51	0.243537		0.51	0.049137
0.511	-1.01806		0.511	0.243389		0.511	0.0493804
0.512	-1.02097		0.512	0.243094		0.512	0.0496235
0.513	-1.02389		0.513	0.243241		0.513	0.0498668
0.514	-1.01515		0.514	0.243241		0.514	0.05011
0.515	-1.0035		0.515	0.243389		0.515	0.0503534
0.516	-1.01806		0.516	0.243241		0.516	0.0505966
0.517	-1.01806		0.517	0.243094		0.517	0.0508397
0.518	-1.02389		0.518	0.243094		0.518	0.0510828
0.519	-1.01806		0.519	0.243389		0.519	0.0513262
0.52	-1.00059		0.52	0.243094		0.52	0.0515693
0.521	-1.02097		0.521	0.243241		0.521	0.0518125
0.522	-1.01224		0.522	0.243094		0.522	0.0520556
0.523	-1.01806		0.523	0.243241		0.523	0.0522989
0.524	-1.01806		0.524	0.242355		0.524	0.0525412
0.525	-1.02097		0.525	0.242207		0.525	0.0527834
0.526	-1.01515		0.526	0.242059		0.526	0.0530255
0.527	-1.01515		0.527	0.241912		0.527	0.0532674
0.528	-1.01806		0.528	0.242059		0.528	0.0535095
0.529	-1.01515		0.529	0.241912		0.529	0.0537514
0.53	-1.02971		0.53	0.241912		0.53	0.0539933
0.531	-0.971474		0.531	0.242355		0.531	0.0542356
0.532	-1.01224		0.532	0.242059		0.532	0.0544777
0.533	-1.01224		0.533	0.242207		0.533	0.0547199
0.534	-1.02389		0.534	0.242207		0.534	0.0549621
0.535	-1.01806		0.535	0.241468		0.535	0.0552036
0.536	-1.02389		0.536	0.241025		0.536	0.0554446
0.537	-1.02097		0.537	0.240877		0.537	0.0556855
0.538	-1.00933		0.538	0.241173		0.538	0.0559267
0.539	-1.00642		0.539	0.241025		0.539	0.0561677
0.54	-0.986033		0.54	0.24073		0.54	0.0564084
0.541	-1.02097		0.541	0.241025		0.541	0.0566494
0.542	-1.02389		0.542	0.241025		0.542	0.0568905
0.543	-1.02097		0.543	0.241173		0.543	0.0571316
0.544	-1.02097		0.544	0.240434		0.544	0.0573721
0.545	-1.02097		0.545	0.239695		0.545	0.0576118
0.546	-1.01806		0.546	0.239548		0.546	0.0578513
0.547	-1.02389		0.547	0.239991		0.547	0.0580913
0.548	-0.980209		0.548	0.239695		0.548	0.058331
0.549	-1.00933		0.549	0.239843		0.549	0.0585708
0.55	-1.01806		0.55	0.239843		0.55	0.0588107
0.551	-1.01515		0.551	0.240139		0.551	0.0590508
0.552	-1.02097		0.552	0.239843		0.552	0.0592907
0.553	-1.02097		0.553	0.239843		0.553	0.0595305
0.554	-1.02389		0.554	0.239843		0.554	0.0597704
0.555	-1.01224		0.555	0.239991		0.555	0.0600103
0.556	-1.01224		0.556	0.239991		0.556	0.0602503
0.557	-1.00059		0.557	0.239843		0.557	0.0604902
0.558	-1.01515		0.558	0.240139		0.558	0.0607303
0.559	-1.01806		0.559	0.240139		0.559	0.0609705
0.56	-1.0268		0.56	0.239548		0.56	0.06121
0.561	-1.01806		0.561	0.239991		0.561	0.06145
0.562	-1.01224		0.562	0.240139		0.562	0.0616901
0.563	-1.00933		0.563	0.239843		0.563	0.06193
0.564	-1.01806		0.564	0.239991		0.564	0.06217
0.565	-0.988945		0.565	0.239843		0.565	0.0624098
0.566	-1.01806		0.566	0.239843		0.566	0.0626497
0.567	-1.02097		0.567	0.240139		0.567	0.0628898
0.568	-1.01224		0.568	0.239843		0.568	0.0631296
0.569	-1.01515		0.569	0.239991		0.569	0.0633696
0.57	-1.01515		0.57	0.239843		0.57	0.0636095
0.571	-1.01806		0.571	0.239843		0.571	0.0638493
0.572	-1.02097		0.572	0.239695		0.572	0.064089
0.573	-1.01806		0.573	0.239695		0.573	0.0643287
0.574	-1.02097		0.574	0.239695		0.574	0.0645684
0.575	-1.02389		0.575	0.239843		0.575	0.0648082
0.576	-1.01806		0.576	0.239695		0.576	0.0650479
0.577	-1.02389		0.577	0.239843		0.577	0.0652878
0.578	-1.0268		0.578	0.240139		0.578	0.0655279
0.579	-1.02389		0.579	0.240877		0.579	0.0657688
0.58	-1.01515		0.58	0.241321		0.58	0.0660101
0.581	-0.991856		0.581	0.240877		0.581	0.066251
0.582	-1.0035		0.582	0.241025		0.582	0.066492
0.583	-1.02097		0.583	0.241173		0.583	0.0667332
0.584	-1.02971		0.584	0.241025		0.584	0.0669742
0.585	-1.02097		0.585	0.241025		0.585	0.0672152
0.586	-1.01806		0.586	0.241025		0.586	0.0674563
0.587	-1.01224		0.587	0.241025		0.587	0.0676973
0.588	-1.01806		0.588	0.241173		0.588	0.0679385
0.589	-1.01515		0.589	0.241025		0.589	0.0681795
0.59	-1.0035		0.59	0.241025		0.59	0.0684205
0.591	-1.0268		0.591	0.240877		0.591	0.0686614
0.592	-1.00933		0.592	0.241025		0.592	0.0689024
0.593	-1.01806		0.593	0.241025		0.593	0.0691434
0.594	-1.02097		0.594	0.240877		0.594	0.0693843
0.595	-1.01224		0.595	0.240582		0.595	0.0696249
0.596	-1.02971		0.596	0.241025		0.596	0.0698659
0.597	-1.02097		0.597	0.241764		0.597	0.0701077
0.598	-1.00933		0.598	0.242059		0.598	0.0703497
0.599	-1.00933		0.599	0.242059		0.599	0.0705918
0.6	-1.01515		0.6	0.242059		0.6	0.0708339
0.601	-1.02389		0.601	0.242207		0.601	0.0710761
0.602	-1.02389		0.602	0.242355		0.602	0.0713184
0.603	-1.01515		0.603	0.242355		0.603	0.0715608
0.604	-1.00933		0.604	0.242207		0.604	0.071803
0.605	-1.00642		0.605	0.242503		0.605	0.0720455
0.606	-1.00642		0.606	0.241912		0.606	0.0722874
0.607	-0.99768		0.607	0.242207		0.607	0.0725296
0.608	-1.02097		0.608	0.242207		0.608	0.0727718
0.609	-1.02389		0.609	0.242503		0.609	0.0730143
0.61	-1.00933		0.61	0.242059		0.61	0.0732564
0.611	-1.01224		0.611	0.242059		0.611	0.0734984
0.612	-1.01806		0.612	0.242059		0.612	0.0737405
0.613	-1.02097		0.613	0.242059		0.613	0.0739826
0.614	-1.01806		0.614	0.242355		0.614	0.0742249
0.615	-1.01224		0.615	0.242059		0.615	0.074467
0.616	-1.01224		0.616	0.242059		0.616	0.074709
0.617	-1.00933		0.617	0.242207		0.617	0.0749512
0.618	-1.02097		0.618	0.242355		0.618	0.0751936
0.619	-1.03262		0.619	0.241764		0.619	0.0754354
0.62	-1.0268		0.62	0.241912		0.62	0.0756773
0.621	-1.02097		0.621	0.242059		0.621	0.0759193
0.622	-1.00933		0.622	0.242355		0.622	0.0761617
0.623	-1.01806		0.623	0.242059		0.623	0.0764037
0.624	-1.02097		0.624	0.242059		0.624	0.0766458
0.625	-1.01806		0.625	0.243094		0.625	0.0768889
0.626	-1.02389		0.626	0.243241		0.626	0.0771321
0.627	-1.01806		0.627	0.243094		0.627	0.0773752
0.628	-1.01806		0.628	0.243241		0.628	0.0776185
0.629	-1.01806		0.629	0.243241		0.629	0.0778617
0.63	-1.02971		0.63	0.243389		0.63	0.0781051
0.631	-0.965651		0.631	0.243537		0.631	0.0783486
0.632	-1.00933		0.632	0.243389		0.632	0.078592
0.633	-1.02097		0.633	0.243241		0.633	0.0788353
0.634	-1.00933		0.634	0.243241		0.634	0.0790785
0.635	-1.01515		0.635	0.243685		0.635	0.0793222
0.636	-1.02097		0.636	0.243389		0.636	0.0795656
0.637	-1.02389		0.637	0.243241		0.637	0.0798088
0.638	-1.02389		0.638	0.243094		0.638	0.0800519
0.639	-1.02389		0.639	0.243241		0.639	0.0802952
0.64	-1.01224		0.64	0.243389		0.64	0.0805386
0.641	-1.01515		0.641	0.242503		0.641	0.0807811
0.642	-1.01515		0.642	0.242207		0.642	0.0810233
0.643	-1.01515		0.643	0.242207		0.643	0.0812655
0.644	-1.02971		0.644	0.241912		0.644	0.0815074
0.645	-1.01515		0.645	0.242059		0.645	0.0817494
0.646	-1.01224		0.646	0.242059		0.646	0.0819915
0.647	-1.01806		0.647	0.242059		0.647	0.0822336
0.648	-1.02097		0.648	0.242355		0.648	0.0824759
0.649	-1.02097		0.649	0.242059		0.649	0.082718
0.65	-1.02971		0.65	0.242207		0.65	0.0829602
0.651	-1.02389		0.651	0.241912		0.651	0.0832021
0.652	-1.01515		0.652	0.241616		0.652	0.0834437
0.653	-1.01515		0.653	0.241025		0.653	0.0836847
0.654	-1.02097		0.654	0.240877		0.654	0.0839256
0.655	-1.02389		0.655	0.241173		0.655	0.0841668
0.656	-1.02097		0.656	0.241173		0.656	0.084408
0.657	-1.02097		0.657	0.240877		0.657	0.0846488
0.658	-1.02097		0.658	0.241173		0.658	0.08489
0.659	-1.02097		0.659	0.241025		0.659	0.085131
0.66	-1.01515		0.66	0.241025		0.66	0.0853721
0.661	-1.02389		0.661	0.241173		0.661	0.0856132
0.662	-1.02971		0.662	0.241025		0.662	0.0858543
0.663	-1.02097		0.663	0.241173		0.663	0.0860954
0.664	-1.01806		0.664	0.241025		0.664	0.0863365
0.665	-0.99768		0.665	0.241025		0.665	0.0865775
0.666	-1.02097		0.666	0.240877		0.666	0.0868184
0.667	-1.02097		0.667	0.241025		0.667	0.0870594
0.668	-1.0268		0.668	0.240877		0.668	0.0873003
0.669	-1.02971		0.669	0.240877		0.669	0.0875411
0.67	-1.01806		0.67	0.240877		0.67	0.087782
0.671	-1.02097		0.671	0.241025		0.671	0.088023
0.672	-1.0268		0.672	0.241025		0.672	0.0882641
0.673	-1.02097		0.673	0.240877		0.673	0.0885049
0.674	-1.02971		0.674	0.240877		0.674	0.0887458
0.675	-1.0268		0.675	0.241173		0.675	0.088987
0.676	-1.02097		0.676	0.240877		0.676	0.0892279
0.677	-1.02097		0.677	0.240582		0.677	0.0894684
0.678	-1.0268		0.678	0.239843		0.678	0.0897083
0.679	-1.02971		0.679	0.239843		0.679	0.0899481
0.68	-1.02389		0.68	0.239843		0.68	0.090188
0.681	-1.02389		0.681	0.239548		0.681	0.0904275
0.682	-0.971474		0.682	0.239843		0.682	0.0906674
0.683	-1.01806		0.683	0.239843		0.683	0.0909072
0.684	-1.01806		0.684	0.239843		0.684	0.0911471
0.685	-1.02389		0.685	0.239695		0.685	0.0913868
0.686	-1.01806		0.686	0.240139		0.686	0.0916269
0.687	-1.0268		0.687	0.239843		0.687	0.0918667
0.688	-1.02389		0.688	0.239695		0.688	0.0921064
0.689	-1.01515		0.689	0.238956		0.689	0.0923454
0.69	-1.02097		0.69	0.238661		0.69	0.092584
0.691	-1.01806		0.691	0.238513		0.691	0.0928226
0.692	-1.0268		0.692	0.238956		0.692	0.0930615
0.693	-1.03262		0.693	0.238809		0.693	0.0933003
0.694	-1.01806		0.694	0.238513		0.694	0.0935388
0.695	-1.0268		0.695	0.238365		0.695	0.0937772
0.696	-1.03262		0.696	0.237774		0.696	0.094015
0.697	-1.02097		0.697	0.237774		0.697	0.0942528
0.698	-1.02971		0.698	0.237627		0.698	0.0944904
0.699	-1.03262		0.699	0.237774		0.699	0.0947281
0.7	-1.01806		0.7	0.237774		0.7	0.0949659
0.701	-1.01806		0.701	0.237479		0.701	0.0952034
0.702	-1.0268		0.702	0.237774		0.702	0.0954412
0.703	-1.02389		0.703	0.237627		0.703	0.0956788
0.704	-1.02389		0.704	0.237774		0.704	0.0959166
0.705	-1.03553		0.705	0.237774		0.705	0.0961544
0.706	-1.01224		0.706	0.237774		0.706	0.0963921
0.707	-1.01806		0.707	0.237774		0.707	0.0966299
0.708	-1.02097		0.708	0.237479		0.708	0.0968674
0.709	-1.03553		0.709	0.237479		0.709	0.0971049
0.71	-1.03262		0.71	0.237479		0.71	0.0973423
0.711	-1.03262		0.711	0.237331		0.711	0.0975797
0.712	-1.02097		0.712	0.237627		0.712	0.0978173
0.713	-1.02389		0.713	0.237479		0.713	0.0980548
0.714	-1.0268		0.714	0.237627		0.714	0.0982924
0.715	-0.99768		0.715	0.237627		0.715	0.09853
0.716	-1.02971		0.716	0.237627		0.716	0.0987677
0.717	-1.03553		0.717	0.237479		0.717	0.0990051
0.718	-1.0268		0.718	0.237331		0.718	0.0992425
0.719	-1.02389		0.719	0.237479		0.719	0.0994799
0.72	-1.02971		0.72	0.237479		0.72	0.0997174
0.721	-1.02389		0.721	0.237627		0.721	0.0999551
0.722	-1.03262		0.722	0.237774		0.722	0.100193
0.723	-1.00642		0.723	0.237774		0.723	0.100431
0.724	-1.02097		0.724	0.237774		0.724	0.100668
0.725	-1.01806		0.725	0.237774		0.725	0.100906
0.726	-1.02389		0.726	0.237479		0.726	0.101144
0.727	-1.02389		0.727	0.237627		0.727	0.101381
0.728	-1.03553		0.728	0.237479		0.728	0.101619
0.729	-1.03262		0.729	0.237627		0.729	0.101856
0.73	-1.02097		0.73	0.237479		0.73	0.102094
0.731	-1.00059		0.731	0.237479		0.731	0.102331
0.732	-1.01806		0.732	0.237774		0.732	0.102569
0.733	-1.02389		0.733	0.237331		0.733	0.102806
0.734	-1.02971		0.734	0.237627		0.734	0.103044
0.735	-1.03553		0.735	0.237627		0.735	0.103282
0.736	-1.02971		0.736	0.237627		0.736	0.103519
0.737	-1.02971		0.737	0.237479		0.737	0.103757
0.738	-1.02971		0.738	0.237774		0.738	0.103995
0.739	-1.02389		0.739	0.237627		0.739	0.104232
0.74	-1.03553		0.74	0.237479		0.74	0.10447
0.741	-1.03553		0.741	0.237479		0.741	0.104707
0.742	-1.02097		0.742	0.237183		0.742	0.104944
0.743	-1.02097		0.743	0.237479		0.743	0.105182
0.744	-1.03262		0.744	0.237627		0.744	0.105419
0.745	-1.02971		0.745	0.237479		0.745	0.105657
0.746	-1.04136		0.746	0.237627		0.746	0.105895
0.747	-1.03553		0.747	0.237922		0.747	0.106132
0.748	-1.01806		0.748	0.237774		0.748	0.10637
0.749	-1.02389		0.749	0.237479		0.749	0.106608
0.75	-1.03262		0.75	0.237479		0.75	0.106845
0.751	-1.03262		0.751	0.238513		0.751	0.107084
0.752	-1.03844		0.752	0.238661		0.752	0.107322
0.753	-1.03262		0.753	0.238809		0.753	0.107561
0.754	-1.02389		0.754	0.238513		0.754	0.1078
0.755	-1.03553		0.755	0.238661		0.755	0.108038
0.756	-1.0035		0.756	0.238661		0.756	0.108277
0.757	-1.01515		0.757	0.238513		0.757	0.108516
0.758	-1.03844		0.758	0.238513		0.758	0.108754
0.759	-1.02971		0.759	0.238661		0.759	0.108993
0.76	-1.0268		0.76	0.238661		0.76	0.109231
0.761	-1.02971		0.761	0.238513		0.761	0.10947
0.762	-1.03262		0.762	0.239252		0.762	0.109709
0.763	-1.03553		0.763	0.239695		0.763	0.109949
0.764	-1.0268		0.764	0.239695		0.764	0.110189
0.765	-1.00933		0.765	0.239695		0.765	0.110428
0.766	-1.02971		0.766	0.239843		0.766	0.110668
0.767	-1.02971		0.767	0.239843		0.767	0.110908
0.768	-1.03262		0.768	0.239843		0.768	0.111148
0.769	-1.02389		0.769	0.239843		0.769	0.111388
0.77	-1.04136		0.77	0.239843		0.77	0.111627
0.771	-1.03262		0.771	0.239991		0.771	0.111867
0.772	-1.0268		0.772	0.239843		0.772	0.112107
0.773	-1.02971		0.773	0.239843		0.773	0.112347
0.774	-1.03262		0.774	0.239843		0.774	0.112587
0.775	-1.03844		0.775	0.239548		0.775	0.112826
0.776	-1.03553		0.776	0.240139		0.776	0.113067
0.777	-1.04136		0.777	0.240139		0.777	0.113307
0.778	-1.02971		0.778	0.239695		0.778	0.113546
0.779	-1.02971		0.779	0.239843		0.779	0.113786
0.78	-1.03553		0.78	0.239695		0.78	0.114026
0.781	-1.01806		0.781	0.239695		0.781	0.114266
0.782	-1.03262		0.782	0.239843		0.782	0.114506
0.783	-1.04136		0.783	0.239843		0.783	0.114745
0.784	-1.02971		0.784	0.239843		0.784	0.114985
0.785	-1.03553		0.785	0.239843		0.785	0.115225
0.786	-1.0268		0.786	0.239548		0.786	0.115465
0.787	-1.02971		0.787	0.239843		0.787	0.115704
0.788	-1.0268		0.788	0.240139		0.788	0.115945
0.789	-1.02971		0.789	0.239843		0.789	0.116184
0.79	-1.02389		0.79	0.238956		0.79	0.116423
0.791	-1.02389		0.791	0.238661		0.791	0.116662
0.792	-1.0268		0.792	0.238809		0.792	0.116901
0.793	-1.03553		0.793	0.238809		0.793	0.11714
0.794	-1.02971		0.794	0.238513		0.794	0.117378
0.795	-1.03844		0.795	0.237774		0.795	0.117616
0.796	-1.02971		0.796	0.237331		0.796	0.117853
0.797	-1.02389		0.797	0.237331		0.797	0.118091
0.798	-1.01224		0.798	0.237479		0.798	0.118328
0.799	-1.02971		0.799	0.237479		0.799	0.118566
0.8	-1.03844		0.8	0.237774		0.8	0.118803
0.801	-1.03262		0.801	0.237036		0.801	0.11904
0.802	-1.0268		0.802	0.236297		0.802	0.119277
0.803	-1.02097		0.803	0.236445		0.803	0.119513
0.804	-1.02971		0.804	0.235262		0.804	0.119748
0.805	-1.0268		0.805	0.235262		0.805	0.119984
0.806	-1.01806		0.806	0.234967		0.806	0.120219
0.807	-1.0268		0.807	0.235115		0.807	0.120454
0.808	-1.02971		0.808	0.234228		0.808	0.120688
0.809	-1.02389		0.809	0.23408		0.809	0.120922
0.81	-1.0268		0.81	0.233637		0.81	0.121156
0.811	-1.03553		0.811	0.233046		0.811	0.121389
0.812	-1.03262		0.812	0.233194		0.812	0.121622
0.813	-1.04136		0.813	0.232012		0.813	0.121854
0.814	-1.02389		0.814	0.23216		0.814	0.122086
0.815	-1.01806		0.815	0.230977		0.815	0.122317
0.816	-1.0268		0.816	0.230977		0.816	0.122548
0.817	-1.03553		0.817	0.230386		0.817	0.122778
0.818	-1.03262		0.818	0.229648		0.818	0.123008
0.819	-1.03553		0.819	0.229648		0.819	0.123238
0.82	-1.01806		0.82	0.227727		0.82	0.123465
0.821	-1.01806		0.821	0.226988		0.821	0.123692
0.822	-1.02971		0.822	0.226397		0.822	0.123919
0.823	-1.00642		0.823	0.226249		0.823	0.124145
0.824	-1.02097		0.824	0.224772		0.824	0.12437
0.825	-1.02097		0.825	0.224033		0.825	0.124594
0.826	-1.0268		0.826	0.223146		0.826	0.124817
0.827	-1.02389		0.827	0.221669		0.827	0.125039
0.828	-1.02097		0.828	0.221669		0.828	0.12526
0.829	-1.03262		0.829	0.219304		0.829	0.12548
0.83	-1.02389		0.83	0.219157		0.83	0.125699
0.831	-1.01806		0.831	0.217384		0.831	0.125916
0.832	-0.974386		0.832	0.21694		0.832	0.126133
0.833	-1.02389		0.833	0.216497		0.833	0.12635
0.834	-1.02389		0.834	0.214872		0.834	0.126565
0.835	-1.02389		0.835	0.214576		0.835	0.126779
0.836	-1.02389		0.836	0.211473		0.836	0.126991
0.837	-1.02389		0.837	0.211325		0.837	0.127202
0.838	-1.02097		0.838	0.209405		0.838	0.127411
0.839	-1.02971		0.839	0.208814		0.839	0.12762
0.84	-1.01224		0.84	0.207779		0.84	0.127828
0.841	-1.01224		0.841	0.205858		0.841	0.128034
0.842	-1.02097		0.842	0.205415		0.842	0.128239
0.843	-1.0268		0.843	0.201573		0.843	0.128441
0.844	-1.01224		0.844	0.200982		0.844	0.128642
0.845	-1.01515		0.845	0.198766		0.845	0.128841
0.846	-1.01806		0.846	0.197436		0.846	0.129038
0.847	-1.02389		0.847	0.195811		0.847	0.129234
0.848	-1.01806		0.848	0.193151		0.848	0.129427
0.849	-1.01806		0.849	0.192708		0.849	0.12962
0.85	-1.01224		0.85	0.188718		0.85	0.129808
0.851	-1.01806		0.851	0.188127		0.851	0.129996
0.852	-1.00933		0.852	0.184581		0.852	0.130181
0.853	-1.00642		0.853	0.183547		0.853	0.130365
0.854	-1.01515		0.854	0.181478		0.854	0.130546
0.855	-1.0268		0.855	0.179262		0.855	0.130725
0.856	-1.01224		0.856	0.178671		0.856	0.130904
0.857	-0.968562		0.857	0.173647		0.857	0.131078
0.858	-1.01515		0.858	0.173056		0.858	0.131251
0.859	-1.02097		0.859	0.168327		0.859	0.131419
0.86	-1.01806		0.86	0.167589		0.86	0.131587
0.861	-1.02097		0.861	0.163599		0.861	0.13175
0.862	-1.01224		0.862	0.161974		0.862	0.131912
0.863	-1.00933		0.863	0.160053		0.863	0.132072
0.864	-1.00642		0.864	0.155325		0.864	0.132228
0.865	-0.959827		0.865	0.154734		0.865	0.132382
0.866	-1.01515		0.866	0.14971		0.866	0.132532
0.867	-1.01224		0.867	0.148675		0.867	0.132681
0.868	-1.00642		0.868	0.14439		0.868	0.132825
0.869	-0.99768		0.869	0.14247		0.869	0.132968
0.87	-1.00059		0.87	0.139662		0.87	0.133107
0.871	-1.00933		0.871	0.135525		0.871	0.133243
0.872	-1.0035		0.872	0.135377		0.872	0.133378
0.873	-0.980209		0.873	0.129319		0.873	0.133507
0.874	-0.99768		0.874	0.128137		0.874	0.133636
0.875	-1.00059		0.875	0.122374		0.875	0.133758
0.876	-1.00059		0.876	0.120306		0.876	0.133878
0.877	-0.99768		0.877	0.116316		0.877	0.133995
0.878	-1.00059		0.878	0.112474		0.878	0.134107
0.879	-1.00642		0.879	0.111736		0.879	0.134219
0.88	-0.994768		0.88	0.103609		0.88	0.134322
0.881	-0.994768		0.881	0.103018		0.881	0.134425
0.882	-0.945269		0.882	0.0956299		0.882	0.134521
0.883	-0.99768		0.883	0.093709		0.883	0.134615
0.884	-0.994768		0.884	0.0879464		0.884	0.134703
0.885	-0.988945		0.885	0.0841046		0.885	0.134787
0.886	-0.986033		0.886	0.082627		0.886	0.134869
0.887	-0.983121		0.887	0.0730227		0.887	0.134942
0.888	-0.980209		0.888	0.0719884		0.888	0.135014
0.889	-0.983121		0.889	0.0613497		0.889	0.135076
0.89	-0.965651		0.89	0.0582467		0.89	0.135134
0.891	-0.980209		0.891	0.0493812		0.891	0.135183
0.892	-0.983121		0.892	0.0439141		0.892	0.135227
0.893	-0.977298		0.893	0.0412544		0.893	0.135269
0.894	-0.980209		0.894	0.0278083		0.894	0.135296
0.895	-0.980209		0.895	0.0258874		0.895	0.135322
0.896	-0.974386		0.896	0.00845184		0.896	0.135331
0.897	-0.971474		0.897	0.00534889		0.897	0.135336
0.898	-0.974386		0.898	0.00505337		0.898	0.135341
0.899	-0.962739		0.899	0.00490561		0.899	0.135346
0.9	-0.971474		0.9	0.00475785		0.9	0.135351
0.901	-0.965651		0.901	-0.000561486		0.901	0.13535
0.902	-0.962739		0.902	-0.0185881		0.902	0.135332
0.903	-0.962739		0.903	-0.0211		0.903	0.135311
0.904	-0.956915		0.904	-0.0354327		0.904	0.135275
0.905	-0.94818		0.905	-0.0382401		0.905	0.135237
0.906	-0.959827		0.906	-0.0493221		0.906	0.135188
0.907	-0.951092		0.907	-0.0541981		0.907	0.135133
0.908	-0.962739		0.908	-0.0595175		0.908	0.135074
0.909	-0.954004		0.909	-0.0666099		0.909	0.135007
0.91	-0.954004		0.91	-0.0676442		0.91	0.13494
0.911	-0.951092		0.911	-0.0784307		0.911	0.134861
0.912	-0.951092		0.912	-0.080056		0.912	0.134781
0.913	-0.945269		0.913	-0.0878873		0.913	0.134693
0.914	-0.954004		0.914	-0.0905469		0.914	0.134603
0.915	-0.942357		0.915	-0.095423		0.915	0.134507
0.916	-0.942357		0.916	-0.0994125		0.916	0.134408
0.917	-0.945269		0.917	-0.100151		0.917	0.134308
0.918	-0.945269		0.918	-0.108278		0.918	0.134199
0.919	-0.94818		0.919	-0.109312		0.919	0.13409
0.92	-0.942357		0.92	-0.116553		0.92	0.133974
0.921	-0.942357		0.921	-0.118178		0.921	0.133855
0.922	-0.939445		0.922	-0.12335		0.922	0.133732
0.923	-0.942357		0.923	-0.126305		0.923	0.133606
0.924	-0.939445		0.924	-0.129112		0.924	0.133477
0.925	-0.945269		0.925	-0.135023		0.925	0.133342
0.926	-0.936533		0.926	-0.135909		0.926	0.133206
0.927	-0.942357		0.927	-0.143445		0.927	0.133062
0.928	-0.93071		0.928	-0.144922		0.928	0.132917
0.929	-0.933622		0.929	-0.151424		0.929	0.132766
0.93	-0.94818		0.93	-0.153936		0.93	0.132612
0.931	-0.907416		0.931	-0.158368		0.931	0.132454
0.932	-0.936533		0.932	-0.163836		0.932	0.13229
0.933	-0.939445		0.933	-0.164574		0.933	0.132125
0.934	-0.936533		0.934	-0.174474		0.934	0.131951
0.935	-0.936533		0.935	-0.175804		0.935	0.131775
0.936	-0.927798		0.936	-0.184965		0.936	0.13159
0.937	-0.93071		0.937	-0.187182		0.937	0.131403
0.938	-0.945269		0.938	-0.195161		0.938	0.131208
0.939	-0.933622		0.939	-0.199593		0.939	0.131008
0.94	-0.942357		0.94	-0.20314		0.94	0.130805
0.941	-0.933622		0.941	-0.21171		0.941	0.130593
0.942	-0.939445		0.942	-0.213187		0.942	0.13038
0.943	-0.936533		0.943	-0.224269		0.943	0.130156
0.944	-0.939445		0.944	-0.226486		0.944	0.129929
0.945	-0.939445		0.945	-0.235351		0.945	0.129694
0.946	-0.927798		0.946	-0.238897		0.946	0.129455
0.947	-0.93071		0.947	-0.244364		0.947	0.129211
0.948	-0.921975		0.948	-0.251309		0.948	0.128959
0.949	-0.933622		0.949	-0.2519		0.949	0.128707
0.95	-0.939445		0.95	-0.262834		0.95	0.128445
0.951	-0.933622		0.951	-0.264755		0.951	0.12818
0.952	-0.93071		0.952	-0.273473		0.952	0.127906
0.953	-0.927798		0.953	-0.276133		0.953	0.12763
0.954	-0.927798		0.954	-0.281452		0.954	0.127349
0.955	-0.921975		0.955	-0.284998		0.955	0.127064
0.956	-0.93071		0.956	-0.28751		0.956	0.126776
0.957	-0.936533		0.957	-0.294012		0.957	0.126482
0.958	-0.933622		0.958	-0.29475		0.958	0.126187
0.959	-0.927798		0.959	-0.300661		0.959	0.125887
0.96	-0.93071		0.96	-0.3014		0.96	0.125585
0.961	-0.933622		0.961	-0.305832		0.961	0.12528
0.962	-0.93071		0.962	-0.307458		0.962	0.124972
0.963	-0.939445		0.963	-0.309231		0.963	0.124663
0.964	-0.933622		0.964	-0.311743		0.964	0.124351
0.965	-0.892857		0.965	-0.312334		0.965	0.124039
0.966	-0.933622		0.966	-0.315437		0.966	0.123723
0.967	-0.936533		0.967	-0.315584		0.967	0.123408
0.968	-0.936533		0.968	-0.318392		0.968	0.123089
0.969	-0.933622		0.969	-0.318983		0.969	0.12277
0.97	-0.936533		0.97	-0.320461		0.97	0.12245
0.971	-0.927798		0.971	-0.32179		0.971	0.122128
0.972	-0.924886		0.972	-0.32179		0.972	0.121806
0.973	-0.910328		0.973	-0.322825		0.973	0.121484
0.974	-0.945269		0.974	-0.322972		0.974	0.121161
0.975	-0.939445		0.975	-0.325337		0.975	0.120835
0.976	-0.936533		0.976	-0.326223		0.976	0.120509
0.977	-0.933622		0.977	-0.327996		0.977	0.120181
0.978	-0.927798		0.978	-0.32844		0.978	0.119853
0.979	-0.933622		0.979	-0.330065		0.979	0.119522
0.98	-0.939445		0.98	-0.332872		0.98	0.11919
0.981	-0.889945		0.981	-0.333463		0.981	0.118856
0.982	-0.933622		0.982	-0.335827		0.982	0.11852
0.983	-0.936533		0.983	-0.336566		0.983	0.118184
0.984	-0.942357		0.984	-0.339669		0.984	0.117844
0.985	-0.927798		0.985	-0.340851		0.985	0.117503
0.986	-0.945269		0.986	-0.343363		0.986	0.11716
0.987	-0.942357		0.987	-0.345284		0.987	0.116815
0.988	-0.936533		0.988	-0.346318		0.988	0.116468
0.989	-0.933622		0.989	-0.349865		0.989	0.116118
0.99	-0.901592		0.99	-0.35016		0.99	0.115768
0.991	-0.933622		0.991	-0.35282		0.991	0.115415
0.992	-0.945269		0.992	-0.353854		0.992	0.115062
0.993	-0.94818		0.993	-0.355923		0.993	0.114706
0.994	-0.942357		0.994	-0.357253		0.994	0.114348
0.995	-0.936533		0.995	-0.358139		0.995	0.11399
0.996	-0.936533		0.996	-0.359617		0.996	0.113631
0.997	-0.939445		0.997	-0.359765		0.997	0.113271
0.998	-0.94818		0.998	-0.360651		0.998	0.11291
0.999	-0.939445		0.999	-0.360947		0.999	0.112549
1	-0.945269		1	-0.361538		1	0.112188
1.001	-0.939445		1.001	-0.362129		1.001	0.111826
1.002	-0.942357		1.002	-0.362276		1.002	0.111463
1.003	-0.936533		1.003	-0.361685		1.003	0.111102
1.004	-0.945269		1.004	-0.362129		1.004	0.11074
1.005	-0.939445		1.005	-0.362129		1.005	0.110377
1.006	-0.951092		1.006	-0.361981		1.006	0.110015
1.007	-0.919063		1.007	-0.361242		1.007	0.109654
1.008	-0.942357		1.008	-0.360947		1.008	0.109293
1.009	-0.933622		1.009	-0.360799		1.009	0.108932
1.01	-0.945269		1.01	-0.359765		1.01	0.108573
1.011	-0.939445		1.011	-0.359765		1.011	0.108213
1.012	-0.942357		1.012	-0.358878		1.012	0.107854
1.013	-0.945269		1.013	-0.358582		1.013	0.107495
1.014	-0.942357		1.014	-0.356662		1.014	0.107139
1.015	-0.916151		1.015	-0.356366		1.015	0.106782
1.016	-0.954004		1.016	-0.355923		1.016	0.106426
1.017	-0.945269		1.017	-0.355332		1.017	0.106071
1.018	-0.939445		1.018	-0.354445		1.018	0.105717
1.019	-0.936533		1.019	-0.353854		1.019	0.105363
1.02	-0.936533		1.02	-0.354445		1.02	0.105008
1.021	-0.991856		1.021	-0.352081		1.021	0.104656
1.022	-0.991856		1.022	-0.351786		1.022	0.104305
1.023	-0.986033		1.023	-0.350899		1.023	0.103954
1.024	-0.959827		1.024	-0.350751		1.024	0.103603
1.025	-0.977298		1.025	-0.35016		1.025	0.103253
1.026	-0.986033		1.026	-0.349569		1.026	0.102903
1.027	-0.921975		1.027	-0.349274		1.027	0.102554
1.028	-0.977298		1.028	-0.348535		1.028	0.102205
1.029	-0.951092		1.029	-0.348387		1.029	0.101857
1.03	-0.959827		1.03	-0.347648		1.03	0.101509
1.031	-0.977298		1.031	-0.347205		1.031	0.101162
1.032	-0.965651		1.032	-0.346466		1.032	0.100816
1.033	-0.983121		1.033	-0.345875		1.033	0.10047
1.034	-0.974386		1.034	-0.346023		1.034	0.100124
1.035	-0.991856		1.035	-0.345875		1.035	0.0997779
1.036	-0.980209		1.036	-0.346023		1.036	0.0994318
1.037	-0.971474		1.037	-0.345284		1.037	0.0990866
1.038	-0.968562		1.038	-0.344841		1.038	0.0987417
1.039	-0.962739		1.039	-0.34425		1.039	0.0983975
1.04	-0.962739		1.04	-0.343511		1.04	0.0980539
1.041	-0.974386		1.041	-0.343068		1.041	0.0977109
1.042	-0.939445		1.042	-0.341442		1.042	0.0973694
1.043	-0.939445		1.043	-0.341442		1.043	0.097028
1.044	-0.924886		1.044	-0.34026		1.044	0.0966877
1.045	-0.919063		1.045	-0.34026		1.045	0.0963475
1.046	-0.954004		1.046	-0.339374		1.046	0.0960081
1.047	-0.945269		1.047	-0.339078		1.047	0.095669
1.048	-0.936533		1.048	-0.337748		1.048	0.0953313
1.049	-0.965651		1.049	-0.33701		1.049	0.0949943
1.05	-0.971474		1.05	-0.336566		1.05	0.0946577
1.051	-0.974386		1.051	-0.334793		1.051	0.0943229
1.052	-0.991856		1.052	-0.33435		1.052	0.0939886
1.053	-0.977298		1.053	-0.333907		1.053	0.0936546
1.054	-0.965651		1.054	-0.333316		1.054	0.0933213
1.055	-0.956915		1.055	-0.331838		1.055	0.0929895
1.056	-0.954004		1.056	-0.331247		1.056	0.0926583
1.057	-0.936533		1.057	-0.33036		1.057	0.0923279
1.058	-0.942357		1.058	-0.328883		1.058	0.091999
1.059	-0.933622		1.059	-0.328883		1.059	0.0916701
1.06	-0.904504		1.06	-0.326666		1.06	0.0913435
1.061	-0.93071		1.061	-0.326519		1.061	0.0910169
1.062	-0.942357		1.062	-0.324746		1.062	0.0906922
1.063	-0.945269		1.063	-0.324155		1.063	0.090368
1.064	-0.962739		1.064	-0.323711		1.064	0.0900443
1.065	-0.94818		1.065	-0.322972		1.065	0.0897214
1.066	-0.965651		1.066	-0.322529		1.066	0.0893988
1.067	-0.959827		1.067	-0.321052		1.067	0.0890778
1.068	-0.971474		1.068	-0.320756		1.068	0.088757
1.069	-0.956915		1.069	-0.319574		1.069	0.0884374
1.07	-0.956915		1.07	-0.319574		1.07	0.0881179
1.071	-0.951092		1.071	-0.318835		1.071	0.087799
1.072	-0.936533		1.072	-0.31854		1.072	0.0874805
1.073	-0.93071		1.073	-0.318096		1.073	0.0871624
1.074	-0.919063		1.074	-0.317062		1.074	0.0868453
1.075	-0.872475		1.075	-0.31721		1.075	0.0865281
1.076	-0.895769		1.076	-0.316028		1.076	0.0862121
1.077	-0.872475		1.077	-0.316028		1.077	0.0858961
1.078	-0.892857		1.078	-0.315141		1.078	0.0855809
1.079	-0.907416		1.079	-0.314846		1.079	0.0852661
1.08	-0.919063		1.08	-0.314255		1.08	0.0849518
1.081	-0.872475		1.081	-0.313811		1.081	0.084638
1.082	-0.93071		1.082	-0.313664		1.082	0.0843244
1.083	-0.945269		1.083	-0.312482		1.083	0.0840119
1.084	-0.936533		1.084	-0.312186		1.084	0.0836997
1.085	-0.936533		1.085	-0.311447		1.085	0.0833882
1.086	-0.924886		1.086	-0.311299		1.086	0.0830769
1.087	-0.913239		1.087	-0.310561		1.087	0.0827664
1.088	-0.919063		1.088	-0.310265		1.088	0.0824561
1.089	-0.913239		1.089	-0.309822		1.089	0.0821463
1.09	-0.878298		1.09	-0.309231		1.09	0.0818371
1.091	-0.799681		1.091	-0.309231		1.091	0.0815278
1.092	-0.598771		1.092	-0.308197		1.092	0.0812196
1.093	-0.470654		1.093	-0.307901		1.093	0.0809117
1.094	-0.255185		1.094	-0.307014		1.094	0.0806047
1.095	-0.0979511		1.095	-0.306867		1.095	0.0802979
1.096	0.00687172		1.096	-0.305832		1.096	0.079992
1.097	0.108783		1.097	-0.304503		1.097	0.0796875
1.098	0.219429		1.098	-0.304355		1.098	0.0793832
1.099	0.280576		1.099	-0.30332		1.099	0.0790798
1.1	0.344634		1.1	-0.303468		1.1	0.0787764
1.101	0.414516		1.101	-0.301547		1.101	0.0784748
1.102	0.487309		1.102	-0.301104		1.102	0.0781737
1.103	0.55428		1.103	-0.300365		1.103	0.0778734
1.104	0.612514		1.104	-0.299922		1.104	0.0775734
1.105	0.650367		1.105	-0.299331		1.105	0.0772741
1.106	0.711514		1.106	-0.297853		1.106	0.0769763
1.107	0.775572		1.107	-0.297706		1.107	0.0766785
1.108	0.892042		1.108	-0.295637		1.108	0.0763829
1.109	1.08713		1.109	-0.295341		1.109	0.0760876
1.11	1.3026		1.11	-0.293864		1.11	0.0757937
1.111	1.50642		1.111	-0.292977		1.111	0.0755007
1.112	1.6491		1.112	-0.292682		1.112	0.075208
1.113	1.78595		1.113	-0.291795		1.113	0.0749163
1.114	1.93736		1.114	-0.2915		1.114	0.0746247
1.115	2.06256		1.115	-0.290022		1.115	0.0743347
1.116	2.15865		1.116	-0.289283		1.116	0.0740454
1.117	2.28968		1.117	-0.288692		1.117	0.0737568
1.118	2.37412		1.118	-0.288397		1.118	0.0734684
1.119	2.49059		1.119	-0.287806		1.119	0.0731805
1.12	2.59541		1.12	-0.287362		1.12	0.0728932
1.121	2.67112		1.121	-0.286919		1.121	0.0726063
1.122	2.78468		1.122	-0.285146		1.122	0.0723211
1.123	2.89823		1.123	-0.284998		1.123	0.0720361
1.124	2.94773		1.124	-0.284112		1.124	0.071752
1.125	3.15447		1.125	-0.283816		1.125	0.0714682
1.126	3.32044		1.126	-0.282782		1.126	0.0711854
1.127	3.50679		1.127	-0.282486		1.127	0.0709029
1.128	3.6582		1.128	-0.282339		1.128	0.0706206
1.129	3.79505		1.129	-0.281452		1.129	0.0703391
1.13	3.9057		1.13	-0.281452		1.13	0.0700577
1.131	4.03673		1.131	-0.280566		1.131	0.0697771
1.132	4.18231		1.132	-0.28027		1.132	0.0694968
1.133	4.28131		1.133	-0.279383		1.133	0.0692175
1.134	4.40943		1.134	-0.279236		1.134	0.0689382
1.135	4.5259		1.135	-0.278645		1.135	0.0686596
1.136	4.61907		1.136	-0.278201		1.136	0.0683814
1.137	4.71807		1.137	-0.278201		1.137	0.0681032
1.138	4.83454		1.138	-0.275985		1.138	0.0678272
1.139	4.95392		1.139	-0.275689		1.139	0.0675515
1.14	5.01798		1.14	-0.274655		1.14	0.0672769
1.141	5.19269		1.141	-0.274655		1.141	0.0670022
1.142	5.28004		1.142	-0.273473		1.142	0.0667287
1.143	5.42563		1.143	-0.272439		1.143	0.0664563
1.144	5.56539		1.144	-0.272143		1.144	0.0661841
1.145	5.6673		1.145	-0.270813		1.145	0.0659133
1.146	5.78668		1.146	-0.270961		1.146	0.0656424
1.147	5.88277		1.147	-0.26904		1.147	0.0653733
1.148	5.99051		1.148	-0.268745		1.148	0.0651046
1.149	6.09824		1.149	-0.267267		1.149	0.0648373
1.15	6.20015		1.15	-0.266676		1.15	0.0645706
1.151	6.30789		1.151	-0.265642		1.151	0.064305
1.152	6.40397		1.152	-0.264164		1.152	0.0640408
1.153	6.46512		1.153	-0.264164		1.153	0.0637767
1.154	6.5845		1.154	-0.263278		1.154	0.0635134
1.155	6.70097		1.155	-0.262834		1.155	0.0632506
1.156	6.77085		1.156	-0.261209		1.156	0.0629893
1.157	6.89897		1.157	-0.260766		1.157	0.0627286
1.158	6.99215		1.158	-0.259731		1.158	0.0624689
1.159	7.09114		1.159	-0.258697		1.159	0.0622102
1.16	7.19306		1.16	-0.258106		1.16	0.061952
1.161	7.27458		1.161	-0.256333		1.161	0.0616957
1.162	7.36776		1.162	-0.256481		1.162	0.0614392
1.163	7.44638		1.163	-0.254264		1.163	0.061185
1.164	7.54246		1.164	-0.253821		1.164	0.0609311
1.165	7.62982		1.165	-0.252343		1.165	0.0606788
1.166	7.71426		1.166	-0.251605		1.166	0.0604272
1.167	7.79287		1.167	-0.250718		1.167	0.0601765
1.168	7.87732		1.168	-0.249093		1.168	0.0599274
1.169	7.95884		1.169	-0.249093		1.169	0.0596783
1.17	8.05493		1.17	-0.247172		1.17	0.0594311
1.171	8.11317		1.171	-0.246876		1.171	0.0591842
1.172	8.22964		1.172	-0.245103		1.172	0.0589391
1.173	8.32572		1.173	-0.24466		1.173	0.0586945
1.174	8.43346		1.174	-0.243478		1.174	0.058451
1.175	8.5179		1.175	-0.242296		1.175	0.0582087
1.176	8.59069		1.176	-0.242296		1.176	0.0579664
1.177	8.68096		1.177	-0.240227		1.177	0.0577262
1.178	8.75957		1.178	-0.240079		1.178	0.0574861
1.179	8.83819		1.179	-0.237124		1.179	0.057249
1.18	8.92263		1.18	-0.236681		1.18	0.0570123
1.181	9.00998		1.181	-0.235203		1.181	0.0567771
1.182	9.09442		1.182	-0.234465		1.182	0.0565426
1.183	9.17304		1.183	-0.233578		1.183	0.0563091
1.184	9.24584		1.184	-0.231953		1.184	0.0560771
1.185	9.32445		1.185	-0.231953		1.185	0.0558452
1.186	9.42054		1.186	-0.229145		1.186	0.055616
1.187	9.47586		1.187	-0.228554		1.187	0.0553875
1.188	9.58651		1.188	-0.226781		1.188	0.0551607
1.189	9.68842		1.189	-0.22619		1.189	0.0549345
1.19	9.81363		1.19	-0.225008		1.19	0.0547095
1.191	9.86895		1.191	-0.222939		1.191	0.0544865
1.192	9.96504		1.192	-0.222496		1.192	0.054264
1.193	10.0349		1.193	-0.219984		1.193	0.0540441
1.194	10.1397		1.194	-0.219245		1.194	0.0538248
1.195	10.2125		1.195	-0.216586		1.195	0.0536082
1.196	10.3028		1.196	-0.215699		1.196	0.0533925
1.197	10.3785		1.197	-0.213926		1.197	0.0531786
1.198	10.4717		1.198	-0.212596		1.198	0.052966
1.199	10.5678		1.199	-0.211857		1.199	0.0527541
1.2	10.6376		1.2	-0.208163		1.2	0.052546
1.201	10.7163		1.201	-0.20772		1.201	0.0523383
1.202	10.8182		1.202	-0.204765		1.202	0.0521335
1.203	10.8764		1.203	-0.204469		1.203	0.051929
1.204	10.9812		1.204	-0.201366		1.204	0.0517277
1.205	11.0511		1.205	-0.199889		1.205	0.0515278
1.206	11.153		1.206	-0.198116		1.206	0.0513297
1.207	11.2084		1.207	-0.195308		1.207	0.0511343
1.208	11.2695		1.208	-0.194865		1.208	0.0509395
1.209	11.3336		1.209	-0.191023		1.209	0.0507485
1.21	11.4151		1.21	-0.19058		1.21	0.0505579
1.211	11.4937		1.211	-0.187773		1.211	0.0503701
1.212	11.5636		1.212	-0.187034		1.212	0.0501831
1.213	11.6509		1.213	-0.184522		1.213	0.0499986
1.214	11.7296		1.214	-0.182453		1.214	0.0498161
1.215	11.814		1.215	-0.181714		1.215	0.0496344
1.216	11.8955		1.216	-0.178168		1.216	0.0494562
1.217	11.9625		1.217	-0.177577		1.217	0.0492786
1.218	12.0615		1.218	-0.173735		1.218	0.0491049
1.219	12.1197		1.219	-0.173144		1.219	0.0489318
1.22	12.2071		1.22	-0.170041		1.22	0.0487617
1.221	12.2886		1.221	-0.168712		1.221	0.048593
1.222	12.3468		1.222	-0.166791		1.222	0.0484262
1.223	12.4371		1.223	-0.164279		1.223	0.0482619
1.224	12.5128		1.224	-0.163688		1.224	0.0480982
1.225	12.5681		1.225	-0.160142		1.225	0.0479381
1.226	12.6438		1.226	-0.159403		1.226	0.0477787
1.227	12.7166		1.227	-0.155709		1.227	0.047623
1.228	12.8011		1.228	-0.154675		1.228	0.0474683
1.229	12.8826		1.229	-0.15231		1.229	0.047316
1.23	12.9554		1.23	-0.150537		1.23	0.0471655
1.231	13.0602		1.231	-0.149207		1.231	0.0470163
1.232	13.1214		1.232	-0.145957		1.232	0.0468703
1.233	13.1854		1.233	-0.145513		1.233	0.0467248
1.234	13.2902		1.234	-0.141524		1.234	0.0465833
1.235	13.3543		1.235	-0.140785		1.235	0.0464425
1.236	13.4387		1.236	-0.13783		1.236	0.0463047
1.237	13.5232		1.237	-0.136057		1.237	0.0461686
1.238	13.5843		1.238	-0.134579		1.238	0.046034
1.239	13.6513		1.239	-0.131033		1.239	0.045903
1.24	13.7387		1.24	-0.13059		1.24	0.0457724
1.241	13.8144		1.241	-0.126748		1.241	0.0456456
1.242	13.8901		1.242	-0.126009		1.242	0.0455196
1.243	13.9541		1.243	-0.121872		1.243	0.0453978
1.244	14.0298		1.244	-0.120247		1.244	0.0452775
1.245	14.1084		1.245	-0.117882		1.245	0.0451596
1.246	14.2045		1.246	-0.115814		1.246	0.0450438
1.247	14.2919		1.247	-0.115075		1.247	0.0449287
1.248	14.3938		1.248	-0.110199		1.248	0.0448186
1.249	14.452		1.249	-0.109903		1.249	0.0447086
1.25	14.5074		1.25	-0.105471		1.25	0.0446032
1.251	14.5947		1.251	-0.104141		1.251	0.044499
1.252	14.6821		1.252	-0.0995603		1.252	0.0443995
1.253	14.7694		1.253	-0.0976394		1.253	0.0443018
1.254	14.8306		1.254	-0.0955708		1.254	0.0442063
1.255	14.9092		1.255	-0.0918768		1.255	0.0441144
1.256	14.9878		1.256	-0.091138		1.256	0.0440232
1.257	15.0635		1.257	-0.0855231		1.257	0.0439377
1.258	15.1276		1.258	-0.084341		1.258	0.0438534
1.259	15.2091		1.259	-0.0793172		1.259	0.0437741
1.26	15.2906		1.26	-0.0773964		1.26	0.0436967
1.261	15.3605		1.261	-0.0735546		1.261	0.0436231
1.262	15.4537		1.262	-0.0701561		1.262	0.043553
1.263	15.5381		1.263	-0.0695651		1.263	0.0434834
1.264	15.6226		1.264	-0.0621771		1.264	0.0434212
1.265	15.6895		1.265	-0.0614383		1.265	0.0433598
1.266	15.7681		1.266	-0.0553802		1.266	0.0433044
1.267	15.8526		1.267	-0.0534593		1.267	0.0432509
1.268	15.9399		1.268	-0.0479922		1.268	0.0432029
1.269	16.004		1.269	-0.0442983		1.269	0.0431587
1.27	16.0913		1.27	-0.0416386		1.27	0.043117
1.271	16.1816		1.271	-0.0357282		1.271	0.0430813
1.272	16.2311		1.272	-0.0346939		1.272	0.0430466
1.273	16.3243		1.273	-0.0261239		1.273	0.0430205
1.274	16.3913		1.274	-0.0246463		1.274	0.0429958
1.275	16.4728		1.275	-0.0163717		1.275	0.0429794
1.276	16.5456		1.276	-0.0144509		1.276	0.042965
1.277	16.63		1.277	-0.0140076		1.277	0.042951
1.278	16.7261		1.278	-0.0138598		1.278	0.0429371
1.279	16.8076		1.279	-0.0138598		1.279	0.0429233
1.28	16.8804		1.28	-0.0128255		1.28	0.0429104
1.281	16.994		1.281	0.00135939		1.281	1.35939e-06
1.282	17.0144		1.282	0.0031325		1.282	4.49189e-06
1.283	17.0784		1.283	0.0103727		1.283	1.48646e-05
1.284	17.1716		1.284	0.0124413		1.284	2.73059e-05
1.285	17.2182		1.285	0.0177607		1.285	4.50666e-05
1.286	17.2881		1.286	0.0213069		1.286	6.63735e-05
1.287	17.3754		1.287	0.02308		1.287	8.94535e-05
1.288	17.4366		1.288	0.0289904		1.288	0.000118444
1.289	17.4977		1.289	0.0297292		1.289	0.000148173
1.29	17.5734		1.29	0.0359351		1.29	0.000184108
1.291	17.6171		1.291	0.0377082		1.291	0.000221816
1.292	17.6666		1.292	0.0414022		1.292	0.000263219
1.293	17.7277		1.293	0.043323		1.293	0.000306542
1.294	17.7743		1.294	0.0449484		1.294	0.00035149
1.295	17.8267		1.295	0.0493812		1.295	0.000400871
1.296	17.8879		1.296	0.0492334		1.296	0.000450105
1.297	17.8937		1.297	0.0530752		1.297	0.00050318
1.298	17.952		1.298	0.053814		1.298	0.000556994
1.299	17.9694		1.299	0.0570647		1.299	0.000614058
1.3	18.0539		1.3	0.0582467		1.3	0.000672305
1.301	18.0975		1.301	0.0595766		1.301	0.000731882
1.302	18.1354		1.302	0.0619407		1.302	0.000793822
1.303	18.2111		1.303	0.0622362		1.303	0.000856059
1.304	18.2635		1.304	0.0640094		1.304	0.000920068
1.305	18.2984		1.305	0.0644526		1.305	0.000984521
1.306	18.3712		1.306	0.0662258		1.306	0.00105075
1.307	18.3974		1.307	0.066669		1.307	0.00111742
1.308	18.4266		1.308	0.0674078		1.308	0.00118482
1.309	18.4702		1.309	0.0675556		1.309	0.00125238
1.31	18.4994		1.31	0.0678511		1.31	0.00132023
1.311	18.5489		1.311	0.0688854		1.311	0.00138912
1.312	18.5867		1.312	0.0699197		1.312	0.00145904
1.313	18.5984		1.313	0.0691809		1.313	0.00152822
1.314	18.6595		1.314	0.0693287		1.314	0.00159754
1.315	18.7119		1.315	0.0690332		1.315	0.00166658
1.316	18.7177		1.316	0.0693287		1.316	0.00173591
1.317	18.7789		1.317	0.0696242		1.317	0.00180553
1.318	18.8138		1.318	0.0682944		1.318	0.00187383
1.319	18.875		1.319	0.0681466		1.319	0.00194197
1.32	18.9216		1.32	0.0672601		1.32	0.00200923
1.321	18.9594		1.321	0.0671123		1.321	0.00207634
1.322	18.9973		1.322	0.066078		1.322	0.00214242
1.323	19.0409		1.323	0.0656347		1.323	0.00220806
1.324	19.0671		1.324	0.065487		1.324	0.00227354
1.325	19.1021		1.325	0.0646004		1.325	0.00233814
1.326	19.1487		1.326	0.0644526		1.326	0.0024026
1.327	19.1865		1.327	0.0625318		1.327	0.00246513
1.328	19.2331		1.328	0.062384		1.328	0.00252751
1.329	19.2011		1.329	0.0616452		1.329	0.00258916
1.33	19.2127		1.33	0.0612019		1.33	0.00265036
1.331	19.2448		1.331	0.0604631		1.331	0.00271082
1.332	19.2419		1.332	0.0589855		1.332	0.00276981
1.333	19.2797		1.333	0.0588378		1.333	0.00282865
1.334	19.2826		1.334	0.0569169		1.334	0.00288556
1.335	19.3088		1.335	0.0563259		1.335	0.00294189
1.336	19.3496		1.336	0.0557348		1.336	0.00299762
1.337	19.3758		1.337	0.0551438		1.337	0.00305277
1.338	19.4136		1.338	0.0547005		1.338	0.00310747
1.339	19.434		1.339	0.0529274		1.339	0.0031604
1.34	19.4719		1.34	0.0533707		1.34	0.00321377
1.341	19.4835		1.341	0.0510065		1.341	0.00326477
1.342	19.5359		1.342	0.050711		1.342	0.00331548
1.343	19.5651		1.343	0.0490857		1.343	0.00336457
1.344	19.5913		1.344	0.0486424		1.344	0.00341321
1.345	19.5534		1.345	0.0471648		1.345	0.00346038
1.346	19.6058		1.346	0.0462782		1.346	0.00350666
1.347	19.5825		1.347	0.0461305		1.347	0.00355279
1.348	19.6146		1.348	0.0442096		1.348	0.003597
1.349	19.6524		1.349	0.0439141		1.349	0.00364091
1.35	19.6757		1.35	0.042141		1.35	0.00368305
1.351	19.7077		1.351	0.0416977		1.351	0.00372475
1.352	19.7281		1.352	0.0408111		1.352	0.00376556
1.353	19.7601		1.353	0.0393335		1.353	0.00380489
1.354	19.7863		1.354	0.0393335		1.354	0.00384423
1.355	19.8213		1.355	0.0362306		1.355	0.00388046
1.356	19.8853		1.356	0.0357873		1.356	0.00391624
1.357	19.8941		1.357	0.034162		1.357	0.00395041
1.358	19.9174		1.358	0.0334232		1.358	0.00398383
1.359	19.9523		1.359	0.0319456		1.359	0.00401577
1.36	19.9873		1.36	0.030468		1.36	0.00404624
1.361	19.9581		1.361	0.0300247		1.361	0.00407627
1.362	19.9756		1.362	0.0270695		1.362	0.00410334
1.363	19.9436		1.363	0.026774		1.363	0.00413011
1.364	19.9902		1.364	0.0244098		1.364	0.00415452
1.365	20.0047		1.365	0.02308		1.365	0.0041776
1.366	20.0135		1.366	0.0217502		1.366	0.00419935
1.367	20.0397		1.367	0.0210114		1.367	0.00422036
1.368	20.0717		1.368	0.0210114		1.368	0.00424137
1.369	20.0921		1.369	0.0179084		1.369	0.00425928
1.37	20.1096		1.37	0.0173174		1.37	0.0042766
1.371	20.1445		1.371	0.0149532		1.371	0.00429155
1.372	20.1765		1.372	0.0140667		1.372	0.00430562
1.373	20.2231		1.373	0.0124413		1.373	0.00431806
1.374	20.2348		1.374	0.0117025		1.374	0.00432976
1.375	20.2697		1.375	0.011407		1.375	0.00434117
1.376	20.2697		1.376	0.00963391		1.376	0.0043508
1.377	20.2464		1.377	0.00933839		1.377	0.00436014
1.378	20.2959		1.378	0.00726976		1.378	0.00436741
1.379	20.2668		1.379	0.00697424		1.379	0.00437439
1.38	20.2988		1.38	0.00608769		1.38	0.00438047
1.381	20.3512		1.381	0.00579217		1.381	0.00438627
1.382	20.3279		1.382	0.00579217		1.382	0.00439206
1.383	20.3541		1.383	0.00564441		1.383	0.0043977
1.384	20.3716		1.384	0.00549665		1.384	0.0044032
1.385	20.4095		1.385	0.00579217		1.385	0.00440899
1.386	20.4357		1.386	0.00564441		1.386	0.00441464
1.387	20.4444		1.387	0.00549665		1.387	0.00442013
1.388	20.4648		1.388	0.00564441		1.388	0.00442578
1.389	20.491		1.389	0.00697424		1.389	0.00443275
1.39	20.5434		1.39	0.00682648		1.39	0.00443958
1.391	20.5492		1.391	0.00830408		1.391	0.00444788
1.392	20.5696		1.392	0.00904287		1.392	0.00445693
1.393	20.5347		1.393	0.00963391		1.393	0.00446656
1.394	20.5376		1.394	0.0103727		1.394	0.00447693
1.395	20.4997		1.395	0.0103727		1.395	0.0044873
1.396	20.5609		1.396	0.0122936		1.396	0.0044996
1.397	20.5842		1.397	0.0127369		1.397	0.00451233
1.398	20.5871		1.398	0.01451		1.398	0.00452684
1.399	20.6075		1.399	0.0149532		1.399	0.0045418
1.4	20.6133		1.4	0.015692		1.4	0.00455749
1.401	20.6249		1.401	0.0159876		1.401	0.00457348
1.402	20.6511		1.402	0.0161353		1.402	0.00458961
1.403	20.6628		1.403	0.018204		1.403	0.00460782
1.404	20.6803		1.404	0.0183517		1.404	0.00462617
1.405	20.7006		1.405	0.0192383		1.405	0.00464541
1.406	20.756		1.406	0.0196815		1.406	0.00466509
1.407	20.756		1.407	0.0196815		1.407	0.00468477
1.408	20.7618		1.408	0.0196815		1.408	0.00470445
1.409	20.7035		1.409	0.0198293		1.409	0.00472428
1.41	20.7268		1.41	0.0204203		1.41	0.0047447
1.411	20.6803		1.411	0.0207159		1.411	0.00476542
1.412	20.7035		1.412	0.0207159		1.412	0.00478613
1.413	20.7298		1.413	0.0207159		1.413	0.00480685
1.414	20.7298		1.414	0.0198293		1.414	0.00482668
1.415	20.7443		1.415	0.0196815		1.415	0.00484636
1.416	20.756		1.416	0.0196815		1.416	0.00486604
1.417	20.7705		1.417	0.0196815		1.417	0.00488572
1.418	20.7763		1.418	0.0196815		1.418	0.0049054
1.419	20.7705		1.419	0.0184995		1.419	0.0049239
1.42	20.8084		1.42	0.018204		1.42	0.00494211
1.421	20.8142		1.421	0.0176129		1.421	0.00495972
1.422	20.8317		1.422	0.0173174		1.422	0.00497704
1.423	20.8666		1.423	0.0170219		1.423	0.00499406
1.424	20.8666		1.424	0.0162831		1.424	0.00501034
1.425	20.8025		1.425	0.0162831		1.425	0.00502663
1.426	20.8317		1.426	0.0152488		1.426	0.00504187
1.427	20.7851		1.427	0.015101		1.427	0.00505698
1.428	20.7996		1.428	0.015101		1.428	0.00507208
1.429	20.8346		1.429	0.015101		1.429	0.00508718
1.43	20.8171		1.43	0.0143622		1.43	0.00510154
1.431	20.8404		1.431	0.0139189		1.431	0.00511546
1.432	20.855		1.432	0.0137712		1.432	0.00512923
1.433	20.855		1.433	0.0139189		1.433	0.00514315
1.434	20.8724		1.434	0.0136234		1.434	0.00515677
1.435	20.8695		1.435	0.0131801		1.435	0.00516995
1.436	20.8812		1.436	0.0128846		1.436	0.00518284
1.437	20.887		1.437	0.0125891		1.437	0.00519543
1.438	20.9074		1.438	0.0125891		1.438	0.00520802
1.439	20.9219		1.439	0.0125891		1.439	0.0052206
1.44	20.919		1.44	0.0128846		1.44	0.00523349
1.441	20.8724		1.441	0.0127369		1.441	0.00524623
1.442	20.8695		1.442	0.0134757		1.442	0.0052597
1.443	20.8317		1.443	0.0137712		1.443	0.00527347
1.444	20.852		1.444	0.0136234		1.444	0.0052871
1.445	20.8724		1.445	0.0139189		1.445	0.00530102
1.446	20.855		1.446	0.0136234		1.446	0.00531464
1.447	20.8724		1.447	0.0148055		1.447	0.00532944
1.448	20.8637		1.448	0.015101		1.448	0.00534455
1.449	20.8783		1.449	0.0148055		1.449	0.00535935
1.45	20.8812		1.45	0.0152488		1.45	0.0053746
1.451	20.8783		1.451	0.0155443		1.451	0.00539014
1.452	20.8928		1.452	0.0158398		1.452	0.00540598
1.453	20.9074		1.453	0.0161353		1.453	0.00542212
1.454	20.9132		1.454	0.0159876		1.454	0.00543811
1.455	20.9132		1.455	0.0158398		1.455	0.00545395
1.456	20.9219		1.456	0.0161353		1.456	0.00547008
1.457	20.8637		1.457	0.0161353		1.457	0.00548622
1.458	20.887		1.458	0.0161353		1.458	0.00550235
1.459	20.8404		1.459	0.0159876		1.459	0.00551834
1.46	20.8579		1.46	0.0159876		1.46	0.00553433
1.461	20.8841		1.461	0.0162831		1.461	0.00555061
1.462	20.8666		1.462	0.0161353		1.462	0.00556675
1.463	20.8753		1.463	0.0161353		1.463	0.00558288
1.464	20.9015		1.464	0.0162831		1.464	0.00559916
1.465	20.8957		1.465	0.0152488		1.465	0.00561441
1.466	20.9074		1.466	0.0152488		1.466	0.00562966
1.467	20.8986		1.467	0.0142145		1.467	0.00564388
1.468	20.8928		1.468	0.0131801		1.468	0.00565706
1.469	20.8957		1.469	0.0127369		1.469	0.00566979
1.47	20.9074		1.47	0.0117025		1.47	0.0056815
1.471	20.919		1.471	0.0115548		1.471	0.00569305
1.472	20.9015		1.472	0.00992943		1.472	0.00570298
1.473	20.8317		1.473	0.00948615		1.473	0.00571247
1.474	20.8666		1.474	0.0078608		1.474	0.00572033
1.475	20.8433		1.475	0.007122		1.475	0.00572745
1.476	20.8462		1.476	0.00549665		1.476	0.00573295
1.477	20.8579		1.477	0.0038713		1.477	0.00573682
1.478	20.8608		1.478	0.00372354		1.478	0.00574054
1.479	20.8608		1.479	0.00150715		1.479	0.00574205
1.48	20.8491		1.48	0.00135939		1.48	0.00574341
1.481	20.9045		1.481	0.00121163		1.481	0.00574462
1.482	20.8753		1.482	0.00106387		1.482	0.00574568
1.483	20.8666		1.483	0.00106387		1.483	0.00574675
1.484	20.8637		1.484	-0.00322115		1.484	0.00574352
1.485	20.8608		1.485	-0.00721066		1.485	0.00573631
1.486	20.8695		1.486	-0.00854049		1.486	0.00572777
1.487	20.887		1.487	-0.0110524		1.487	0.00571672
1.488	20.8841		1.488	-0.0114957		1.488	0.00570523
1.489	20.82		1.489	-0.01253		1.489	0.0056927
1.49	20.8608		1.49	-0.0126778		1.49	0.00568002
1.491	20.7967		1.491	-0.0145986		1.491	0.00566542
1.492	20.8025		1.492	-0.0150419		1.492	0.00565038
1.493	20.8317		1.493	-0.0157807		1.493	0.0056346
1.494	20.8171		1.494	-0.0160762		1.494	0.00561852
1.495	20.8288		1.495	-0.0163717		1.495	0.00560215
1.496	20.8288		1.496	-0.0172583		1.496	0.00558489
1.497	20.8288		1.497	-0.0172583		1.497	0.00556763
1.498	20.8753		1.498	-0.0172583		1.498	0.00555037
1.499	20.8288		1.499	-0.0174061		1.499	0.00553297
1.5	20.8433		1.5	-0.0169628		1.5	0.00551601
1.501	20.8404		1.501	-0.0171105		1.501	0.00549889
1.502	20.8404		1.502	-0.0175538		1.502	0.00548134
1.503	20.8666		1.503	-0.0172583		1.503	0.00546408
1.504	20.8229		1.504	-0.0171105		1.504	0.00544697
1.505	20.7763		1.505	-0.0171105		1.505	0.00542986
1.506	20.8317		1.506	-0.0171105		1.506	0.00541275
1.507	20.7938		1.507	-0.0172583		1.507	0.00539549
1.508	20.788		1.508	-0.0172583		1.508	0.00537823
1.509	20.8113		1.509	-0.0171105		1.509	0.00536112
1.51	20.7967		1.51	-0.0174061		1.51	0.00534372
1.511	20.7996		1.511	-0.0172583		1.511	0.00532646
1.512	20.8025		1.512	-0.0171105		1.512	0.00530935
1.513	20.8084		1.513	-0.0172583		1.513	0.00529209
1.514	20.8055		1.514	-0.0172583		1.514	0.00527483
1.515	20.8025		1.515	-0.0175538		1.515	0.00525728
1.516	20.8025		1.516	-0.0172583		1.516	0.00524002
1.517	20.8025		1.517	-0.0174061		1.517	0.00522261
1.518	20.8171		1.518	-0.0171105		1.518	0.0052055
1.519	20.8229		1.519	-0.0174061		1.519	0.0051881
1.52	20.8142		1.52	-0.0174061		1.52	0.00517069
1.521	20.753		1.521	-0.0182926		1.521	0.0051524
1.522	20.7589		1.522	-0.0181449		1.522	0.00513425
1.523	20.7356		1.523	-0.0184404		1.523	0.00511581
1.524	20.756		1.524	-0.0184404		1.524	0.00509737
1.525	20.7763		1.525	-0.0184404		1.525	0.00507893
1.526	20.7705		1.526	-0.0184404		1.526	0.00506049
1.527	20.7734		1.527	-0.0184404		1.527	0.00504205
1.528	20.7705		1.528	-0.0191792		1.528	0.00502287
1.529	20.7705		1.529	-0.0197702		1.529	0.0050031
1.53	20.7793		1.53	-0.0194747		1.53	0.00498363
1.531	20.7705		1.531	-0.0196224		1.531	0.00496401
1.532	20.7705		1.532	-0.0197702		1.532	0.00494424
1.533	20.7734		1.533	-0.0194747		1.533	0.00492476
1.534	20.7763		1.534	-0.0196224		1.534	0.00490514
1.535	20.7822		1.535	-0.0202135		1.535	0.00488492
1.536	20.788		1.536	-0.0208045		1.536	0.00486412
1.537	20.7152		1.537	-0.0209523		1.537	0.00484317
1.538	20.7472		1.538	-0.0208045		1.538	0.00482236
1.539	20.7239		1.539	-0.0206568		1.539	0.00480171
1.54	20.7385		1.54	-0.0203612		1.54	0.00478135
1.541	20.7443		1.541	-0.0206568		1.541	0.00476069
1.542	20.7414		1.542	-0.0206568		1.542	0.00474003
1.543	20.756		1.543	-0.0208045		1.543	0.00471923
1.544	20.7472		1.544	-0.0200657		1.544	0.00469916
1.545	20.7472		1.545	-0.0196224		1.545	0.00467954
1.546	20.753		1.546	-0.0196224		1.546	0.00465992
1.547	20.7385		1.547	-0.0185881		1.547	0.00464133
1.548	20.7472		1.548	-0.0184404		1.548	0.00462289
1.549	20.756		1.549	-0.0175538		1.549	0.00460533
1.55	20.756		1.55	-0.0172583		1.55	0.00458808
1.551	20.756		1.551	-0.0163717		1.551	0.0045717
1.552	20.7618		1.552	-0.0160762		1.552	0.00455563
1.553	20.7065		1.553	-0.0150419		1.553	0.00454059
1.554	20.6715		1.554	-0.0138598		1.554	0.00452673
1.555	20.6744		1.555	-0.0137121		1.555	0.00451301
1.556	20.6977		1.556	-0.0116434		1.556	0.00450137
1.557	20.7298		1.557	-0.0117912		1.557	0.00448958
1.558	20.6977		1.558	-0.00972257		1.558	0.00447986
1.559	20.7123		1.559	-0.00927929		1.559	0.00447058
1.56	20.7268		1.56	-0.00927929		1.56	0.0044613
1.561	20.721		1.561	-0.00913153		1.561	0.00445217
1.562	20.7239		1.562	-0.00898377		1.562	0.00444318
1.563	20.7094		1.563	-0.00528979		1.563	0.00443789
1.564	20.7239		1.564	-0.000561486		1.564	0.00443733
1.565	20.7356		1.565	0.000177311		1.565	1.77311e-07
1.566	20.7268		1.566	0.00180266		1.566	1.97998e-06
1.567	20.7443		1.567	0.0023937		1.567	4.37368e-06
1.568	20.7385		1.568	0.00446233		1.568	8.83601e-06
1.569	20.6744		1.569	0.00461009		1.569	1.34461e-05
1.57	20.6511		1.57	0.00608769		1.57	1.95338e-05
1.571	20.6453		1.571	0.00682648		1.571	2.63603e-05
1.572	20.6453		1.572	0.00815632		1.572	3.45166e-05
1.573	20.6948		1.573	0.00889511		1.573	4.34117e-05
1.574	20.6686		1.574	0.00919063		1.574	5.26023e-05
1.575	20.6861		1.575	0.0102249		1.575	6.28273e-05
1.576	20.6832		1.576	0.0102249		1.576	7.30522e-05
1.577	20.689		1.577	0.0111115		1.577	8.41637e-05
1.578	20.7006		1.578	0.0115548		1.578	9.57185e-05
1.579	20.689		1.579	0.0119981		1.579	0.000107717
1.58	20.689		1.58	0.0127369		1.58	0.000120453
1.581	20.7589		1.581	0.0125891		1.581	0.000133043
1.582	20.7006		1.582	0.0136234		1.582	0.000146666
1.583	20.7123		1.583	0.0139189		1.583	0.000160585
1.584	20.7239		1.584	0.0137712		1.584	0.000174356
1.585	20.6977		1.585	0.0139189		1.585	0.000188275
1.586	20.6395		1.586	0.01451		1.586	0.000202785
1.587	20.5696		1.587	0.0148055		1.587	0.00021759
1.588	20.6016		1.588	0.0148055		1.588	0.000232396
1.589	20.6104		1.589	0.0149532		1.589	0.000247349
1.59	20.6424		1.59	0.0146577		1.59	0.000262007
1.591	20.6395		1.591	0.0158398		1.591	0.000277847
1.592	20.6453		1.592	0.0159876		1.592	0.000293834
1.593	20.6453		1.593	0.0161353		1.593	0.00030997
1.594	20.6511		1.594	0.0161353		1.594	0.000326105
1.595	20.6628		1.595	0.0161353		1.595	0.00034224
1.596	20.654		1.596	0.0161353		1.596	0.000358376
1.597	20.6628		1.597	0.0162831		1.597	0.000374659
1.598	20.6832		1.598	0.0170219		1.598	0.000391681
1.599	20.6744		1.599	0.0171696		1.599	0.00040885
1.6	20.6744		1.6	0.0171696		1.6	0.00042602
1.601	20.6511		1.601	0.0173174		1.601	0.000443337
1.602	20.6249		1.602	0.0170219		1.602	0.000460359
1.603	20.5143		1.603	0.0171696		1.603	0.000477529
1.604	20.4997		1.604	0.0170219		1.604	0.000494551
1.605	20.5055		1.605	0.0173174		1.605	0.000511868
1.606	20.5288		1.606	0.0173174		1.606	0.000529185
1.607	20.5318		1.607	0.0180562		1.607	0.000547242
1.608	20.5259		1.608	0.018204		1.608	0.000565446
1.609	20.5318		1.609	0.0184995		1.609	0.000583945
1.61	20.5492		1.61	0.0183517		1.61	0.000602297
1.611	20.5347		1.611	0.0184995		1.611	0.000620796
1.612	20.5405		1.612	0.0184995		1.612	0.000639296
1.613	20.5376		1.613	0.018204		1.613	0.0006575
1.614	20.5434		1.614	0.0192383		1.614	0.000676738
1.615	20.6104		1.615	0.0195338		1.615	0.000696272
1.616	20.5696		1.616	0.0195338		1.616	0.000715806
1.617	20.5434		1.617	0.0196815		1.617	0.000735487
1.618	20.4852		1.618	0.0196815		1.618	0.000755169
1.619	20.3658		1.619	0.0198293		1.619	0.000774998
1.62	20.293		1.62	0.0196815		1.62	0.000794679
1.621	20.3134		1.621	0.0196815		1.621	0.000814361
1.622	20.2755		1.622	0.019386		1.622	0.000833747
1.623	20.2697		1.623	0.0204203		1.623	0.000854167
1.624	20.2901		1.624	0.0205681		1.624	0.000874735
1.625	20.2813		1.625	0.0207159		1.625	0.000895451
1.626	20.2755		1.626	0.0208636		1.626	0.000916315
1.627	20.2726		1.627	0.0208636		1.627	0.000937179
1.628	20.2843		1.628	0.0207159		1.628	0.000957894
1.629	20.2784		1.629	0.0208636		1.629	0.000978758
1.63	20.2697		1.63	0.0210114		1.63	0.000999769
1.631	20.2901		1.631	0.0207159		1.631	0.00102049
1.632	20.2901		1.632	0.0210114		1.632	0.0010415
1.633	20.2493		1.633	0.0208636		1.633	0.00106236
1.634	20.1998		1.634	0.0207159		1.634	0.00108308
1.635	20.0746		1.635	0.0207159		1.635	0.00110379
1.636	19.9174		1.636	0.0208636		1.636	0.00112466
1.637	19.7922		1.637	0.0207159		1.637	0.00114537
1.638	19.7601		1.638	0.0208636		1.638	0.00116624
1.639	19.8155		1.639	0.0208636		1.639	0.0011871
1.64	19.7368		1.64	0.0207159		1.64	0.00120781
1.641	19.6903		1.641	0.0207159		1.641	0.00122853
1.642	19.7514		1.642	0.0196815		1.642	0.00124821
1.643	19.7194		1.643	0.0195338		1.643	0.00126775
1.644	19.6844		1.644	0.0196815		1.644	0.00128743
1.645	19.7019		1.645	0.0195338		1.645	0.00130696
1.646	19.7106		1.646	0.0196815		1.646	0.00132664
1.647	19.7077		1.647	0.0195338		1.647	0.00134618
1.648	19.6961		1.648	0.0196815		1.648	0.00136586
1.649	19.6524		1.649	0.0186472		1.649	0.00138451
1.65	19.5505		1.65	0.0186472		1.65	0.00140315
1.651	19.4107		1.651	0.0183517		1.651	0.0014215
1.652	19.2302		1.652	0.0184995		1.652	0.00144
1.653	19.0497		1.653	0.0183517		1.653	0.00145836
1.654	18.9827		1.654	0.0186472		1.654	0.001477
1.655	18.9623		1.655	0.0184995		1.655	0.0014955
1.656	18.8866		1.656	0.018204		1.656	0.00151371
1.657	18.875		1.657	0.0183517		1.657	0.00153206
1.658	18.8954		1.658	0.0183517		1.658	0.00155041
1.659	18.8342		1.659	0.0180562		1.659	0.00156847
1.66	18.8167		1.66	0.018204		1.66	0.00158667
1.661	18.8575		1.661	0.0183517		1.661	0.00160502
1.662	18.8284		1.662	0.018204		1.662	0.00162323
1.663	18.7993		1.663	0.0184995		1.663	0.00164172
1.664	18.8196		1.664	0.018204		1.664	0.00165993
1.665	18.7731		1.665	0.0183517		1.665	0.00167828
1.666	18.6275		1.666	0.0184995		1.666	0.00169678
1.667	18.479		1.667	0.0184995		1.667	0.00171528
1.668	18.2984		1.668	0.0184995		1.668	0.00173378
1.669	18.0888		1.669	0.0183517		1.669	0.00175213
1.67	18.0131		1.67	0.0184995		1.67	0.00177063
1.671	17.9578		1.671	0.0184995		1.671	0.00178913
1.672	17.8821		1.672	0.0190905		1.672	0.00180822
1.673	17.9024		1.673	0.0198293		1.673	0.00182805
1.674	17.85		1.674	0.019386		1.674	0.00184744
1.675	17.7889		1.675	0.0196815		1.675	0.00186712
1.676	17.7889		1.676	0.0199771		1.676	0.00188709
1.677	17.7947		1.677	0.0205681		1.677	0.00190766
1.678	17.7452		1.678	0.0205681		1.678	0.00192823
1.679	17.7685		1.679	0.0205681		1.679	0.0019488
1.68	17.7656		1.68	0.0207159		1.68	0.00196951
1.681	17.7015		1.681	0.0204203		1.681	0.00198993
1.682	17.5705		1.682	0.0208636		1.682	0.0020108
1.683	17.4249		1.683	0.0214547		1.683	0.00203225
1.684	17.2211		1.684	0.0216024		1.684	0.00205386
1.685	17.0289		1.685	0.0216024		1.685	0.00207546
1.686	16.9649		1.686	0.0218979		1.686	0.00209736
1.687	16.8921		1.687	0.0218979		1.687	0.00211925
1.688	16.8105		1.688	0.0220457		1.688	0.0021413
1.689	16.8018		1.689	0.0218979		1.689	0.0021632
1.69	16.7698		1.69	0.0216024		1.69	0.0021848
1.691	16.7115		1.691	0.0210114		1.691	0.00220581
1.692	16.7115		1.692	0.0208636		1.692	0.00222667
1.693	16.7086		1.693	0.0205681		1.693	0.00224724
1.694	16.6708		1.694	0.0205681		1.694	0.00226781
1.695	16.6795		1.695	0.0196815		1.695	0.00228749
1.696	16.6766		1.696	0.019386		1.696	0.00230688
1.697	16.6125		1.697	0.0195338		1.697	0.00232641
1.698	16.5077		1.698	0.0196815		1.698	0.00234609
1.699	16.3505		1.699	0.0195338		1.699	0.00236563
1.7	16.1496		1.7	0.0184995		1.7	0.00238413
1.701	15.9603		1.701	0.0183517		1.701	0.00240248
1.702	15.905		1.702	0.0176129		1.702	0.00242009
1.703	15.8438		1.703	0.0170219		1.703	0.00243711
1.704	15.7419		1.704	0.0158398		1.704	0.00245295
1.705	15.7448		1.705	0.0149532		1.705	0.00246791
1.706	15.7361		1.706	0.0148055		1.706	0.00248271
1.707	15.6604		1.707	0.0140667		1.707	0.00249678
1.708	15.6575		1.708	0.0139189		1.708	0.0025107
1.709	15.6226		1.709	0.0117025		1.709	0.0025224
1.71	15.608		1.71	0.0115548		1.71	0.00253396
1.711	15.6196		1.711	0.010816		1.711	0.00254477
1.712	15.5934		1.712	0.0103727		1.712	0.00255514
1.713	15.5468		1.713	0.00963391		1.713	0.00256478
1.714	15.4449		1.714	0.0078608		1.714	0.00257264
1.715	15.2906		1.715	0.00800856		1.715	0.00258065
1.716	15.1043		1.716	0.00726976		1.716	0.00258792
1.717	14.9325		1.717	0.00682648		1.717	0.00259474
1.718	14.8684		1.718	0.00490561		1.718	0.00259965
1.719	14.8335		1.719	0.00461009		1.719	0.00260426
1.72	14.717		1.72	0.00298474		1.72	0.00260724
1.721	14.7199		1.721	0.00254146		1.721	0.00260979
1.722	14.6908		1.722	0.00106387		1.722	0.00261085
1.723	14.6355		1.723	0.00047283		1.723	0.00261132
1.724	14.6296		1.724	-0.000118207		1.724	0.0026112
1.725	14.6093		1.725	-0.000118207		1.725	0.00261109
1.726	14.586		1.726	-0.000118207		1.726	0.00261097
1.727	14.6093		1.727	2.95519e-05		1.727	0.002611
1.728	14.5947		1.728	-0.00588082		1.728	0.00260512
1.729	14.5365		1.729	-0.00780169		1.729	0.00259731
1.73	14.4229		1.73	-0.00927929		1.73	0.00258804
1.731	14.2366		1.731	-0.0103136		1.731	0.00257772
1.732	14.0939		1.732	-0.0113479		1.732	0.00256637
1.733	13.957		1.733	-0.01253		1.733	0.00255384
1.734	13.8726		1.734	-0.0128255		1.734	0.00254102
1.735	13.8755		1.735	-0.0137121		1.735	0.00252731
1.736	13.7678		1.736	-0.0137121		1.736	0.00251359
1.737	13.7532		1.737	-0.0154852		1.737	0.00249811
1.738	13.7328		1.738	-0.0160762		1.738	0.00248203
1.739	13.6862		1.739	-0.0177016		1.739	0.00246433
1.74	13.6862		1.74	-0.0185881		1.74	0.00244574
1.741	13.663		1.741	-0.0191792		1.741	0.00242656
1.742	13.6309		1.742	-0.020509		1.742	0.00240605
1.743	13.6455		1.743	-0.0206568		1.743	0.0023854
1.744	13.6164		1.744	-0.0227254		1.744	0.00236267
1.745	13.5785		1.745	-0.0228732		1.745	0.0023398
1.746	13.4737		1.746	-0.0246463		1.746	0.00231515
1.747	13.3165		1.747	-0.0255328		1.747	0.00228962
1.748	13.165		1.748	-0.0264194		1.748	0.0022632
1.749	13.0427		1.749	-0.0274537		1.749	0.00223575
1.75	12.9641		1.75	-0.0276015		1.75	0.00220815
1.751	12.9641		1.751	-0.0287835		1.751	0.00217936
1.752	12.8564		1.752	-0.0287835		1.752	0.00215058
1.753	12.8448		1.753	-0.0302611		1.753	0.00212032
1.754	12.8244		1.754	-0.0311477		1.754	0.00208917
1.755	12.772		1.755	-0.0317387		1.755	0.00205743
1.756	12.7632		1.756	-0.032182		1.756	0.00202525
1.757	12.7545		1.757	-0.0324775		1.757	0.00199277
1.758	12.7341		1.758	-0.0343984		1.758	0.00195837
1.759	12.7341		1.759	-0.0349894		1.759	0.00192338
1.76	12.7137		1.76	-0.0354327		1.76	0.00188795
1.761	12.67		1.761	-0.0355805		1.761	0.00185237
1.762	12.5652		1.762	-0.036467		1.762	0.0018159
1.763	12.4196		1.763	-0.0367625		1.763	0.00177914
1.764	12.2828		1.764	-0.0370581		1.764	0.00174208
1.765	12.2333		1.765	-0.0369103		1.765	0.00170517
1.766	12.1052		1.766	-0.0369103		1.766	0.00166826
1.767	12.1023		1.767	-0.0376491		1.767	0.00163061
1.768	12.0178		1.768	-0.0380924		1.768	0.00159252
1.769	11.9945		1.769	-0.0379446		1.769	0.00155458
1.77	11.9858		1.77	-0.0379446		1.77	0.00151663
1.771	11.9334		1.771	-0.0380924		1.771	0.00147854
1.772	11.9305		1.772	-0.0379446		1.772	0.00144059
1.773	11.9013		1.773	-0.0382401		1.773	0.00140235
1.774	11.8897		1.774	-0.0370581		1.774	0.0013653
1.775	11.8984		1.775	-0.0369103		1.775	0.00132839
1.776	11.881		1.776	-0.0370581		1.776	0.00129133
1.777	11.8344		1.777	-0.0370581		1.777	0.00125427
1.778	11.7237		1.778	-0.0363193		1.778	0.00121795
1.779	11.5956		1.779	-0.035876		1.779	0.00118208
1.78	11.4646		1.78	-0.0357282		1.78	0.00114635
1.781	11.3831		1.781	-0.0346939		1.781	0.00111165
1.782	11.2986		1.782	-0.0345461		1.782	0.00107711
1.783	11.2899		1.783	-0.0332163		1.783	0.00104389
1.784	11.2229		1.784	-0.0323298		1.784	0.00101156
1.785	11.1821		1.785	-0.0317387		1.785	0.000979822
1.786	11.1821		1.786	-0.0314432		1.786	0.000948379
1.787	11.1356		1.787	-0.0307044		1.787	0.000917674
1.788	11.1326		1.788	-0.029079		1.788	0.000888595
1.789	11.1414		1.789	-0.0289313		1.789	0.000859664
1.79	11.1006		1.79	-0.0270104		1.79	0.000832654
1.791	11.0948		1.791	-0.0264194		1.791	0.000806234
1.792	11.0831		1.792	-0.0252373		1.792	0.000780997
1.793	11.0511		1.793	-0.0246463		1.793	0.000756351
1.794	10.9405		1.794	-0.0237597		1.794	0.000732591
1.795	10.8153		1.795	-0.0221344		1.795	0.000710457
1.796	10.6871		1.796	-0.0219866		1.796	0.00068847
1.797	10.626		1.797	-0.0203612		1.797	0.000668109
1.798	10.559		1.798	-0.0197702		1.798	0.000648339
1.799	10.527		1.799	-0.0179971		1.799	0.000630342
1.8	10.4833		1.8	-0.0174061		1.8	0.000612935
1.801	10.4513		1.801	-0.0163717		1.801	0.000596564
1.802	10.4367		1.802	-0.0150419		1.802	0.000581522
1.803	10.3902		1.803	-0.0148941		1.803	0.000566628
1.804	10.3902		1.804	-0.0128255		1.804	0.000553802
1.805	10.3785		1.805	-0.01253		1.805	0.000541272
1.806	10.3669		1.806	-0.0107569		1.806	0.000530515
1.807	10.3639		1.807	-0.0104614		1.807	0.000520054
1.808	10.3465		1.808	-0.00868825		1.808	0.000511366
1.809	10.3115		1.809	-0.00809721		1.809	0.000503268
1.81	10.2067		1.81	-0.00824497		1.81	0.000495023
1.811	10.0844		1.811	-0.00794945		1.811	0.000487074
1.812	9.96795		1.812	-0.00794945		1.812	0.000479125
1.813	9.92718		1.813	-0.00794945		1.813	0.000471175
1.814	9.87768		1.814	-0.00144804		1.814	0.000469727
1.815	9.81945		1.815	-0.000118207		1.815	0.000469609
1.816	9.78451		1.816	0.00165491		1.816	1.65491e-06
1.817	9.74083		1.817	0.00209818		1.817	3.75309e-06
1.818	9.74957		1.818	0.0038713		1.818	7.62438e-06
1.819	9.70298		1.819	0.00461009		1.819	1.22345e-05
1.82	9.67677		1.82	0.00534889		1.82	1.75834e-05
1.821	9.67968		1.821	0.00549665		1.821	2.308e-05
1.822	9.66221		1.822	0.00623545		1.822	2.93155e-05
1.823	9.66513		1.823	0.0078608		1.823	3.71763e-05
1.824	9.65639		1.824	0.0078608		1.824	4.50371e-05
1.825	9.62145		1.825	0.00904287		1.825	5.40799e-05
1.826	9.52245		1.826	0.00933839		1.826	6.34183e-05
1.827	9.40016		1.827	0.00978167		1.827	7.32e-05
1.828	9.29242		1.828	0.0102249		1.828	8.34249e-05
1.829	9.24292		1.829	0.0102249		1.829	9.36499e-05
1.83	9.18469		1.83	0.0100772		1.83	0.000103727
1.831	9.19925		1.831	0.0102249		1.831	0.000113952
1.832	9.13519		1.832	0.0117025		1.832	0.000125655
1.833	9.07113		1.833	0.011407		1.833	0.000137062
1.834	9.08278		1.834	0.0112593		1.834	0.000148321
1.835	9.04492		1.835	0.0115548		1.835	0.000159876
1.836	9.03037		1.836	0.0115548		1.836	0.00017143
1.837	9.0391		1.837	0.0115548		1.837	0.000182985
1.838	9.00707		1.838	0.0117025		1.838	0.000194688
1.839	9.0129		1.839	0.0115548		1.839	0.000206243
1.84	9.00416		1.84	0.0117025		1.84	0.000217945
1.841	8.96048		1.841	0.0115548		1.841	0.0002295
1.842	8.88187		1.842	0.0115548		1.842	0.000241055
1.843	8.7654		1.843	0.0111115		1.843	0.000252166
1.844	8.64893		1.844	0.0103727		1.844	0.000262539
1.845	8.61981		1.845	0.0102249		1.845	0.000272764
1.846	8.55284		1.846	0.0103727		1.846	0.000283137
1.847	8.52663		1.847	0.0103727		1.847	0.000293509
1.848	8.5179		1.848	0.00978167		1.848	0.000303291
1.849	8.45093		1.849	0.00904287		1.849	0.000312334
1.85	8.46258		1.85	0.00874736		1.85	0.000321081
1.851	8.42764		1.851	0.00815632		1.851	0.000329237
1.852	8.40143		1.852	0.00815632		1.852	0.000337394
1.853	8.41599		1.853	0.007122		1.853	0.000344516
1.854	8.38978		1.854	0.007122		1.854	0.000351638
1.855	8.39269		1.855	0.00608769		1.855	0.000357725
1.856	8.37814		1.856	0.00579217		1.856	0.000363518
1.857	8.35484		1.857	0.00490561		1.857	0.000368423
1.858	8.2704		1.858	0.00490561		1.858	0.000373329
1.859	8.15102		1.859	0.00401906		1.859	0.000377348
1.86	8.06949		1.86	0.00372354		1.86	0.000381071
1.861	8.02581		1.861	0.00268922		1.861	0.000383761
1.862	7.97631		1.862	0.00121163		1.862	0.000384972
1.863	7.93555		1.863	0.00121163		1.863	0.000386184
1.864	7.96467		1.864	2.95519e-05		1.864	0.000386213
1.865	7.88896		1.865	2.95519e-05		1.865	0.000386243
1.866	7.88314		1.866	0.000177311		1.866	0.00038642
1.867	7.87149		1.867	-0.000118207		1.867	0.000386302
1.868	7.8249		1.868	-0.000118207		1.868	0.000386184
1.869	7.83655		1.869	-0.00455099		1.869	0.000381633
1.87	7.8249		1.87	-0.00750618		1.87	0.000374127
1.871	7.83073		1.871	-0.00824497		1.871	0.000365882
1.872	7.81908		1.872	-0.00913153		1.872	0.00035675
1.873	7.81326		1.873	-0.00913153		1.873	0.000347619
1.874	7.69388		1.874	-0.0112002		1.874	0.000336419
1.875	7.58905		1.875	-0.0116434		1.875	0.000324775
1.876	7.51044		1.876	-0.0122345		1.876	0.000312541
1.877	7.48423		1.877	-0.0126778		1.877	0.000299863
1.878	7.46676		1.878	-0.0141553		1.878	0.000285708
1.879	7.39105		1.879	-0.0150419		1.879	0.000270666
1.88	7.4027		1.88	-0.0156329		1.88	0.000255033
1.881	7.38814		1.881	-0.016224		1.881	0.000238809
1.882	7.35903		1.882	-0.016224		1.882	0.000222585
1.883	7.33573		1.883	-0.0181449		1.883	0.00020444
1.884	7.3037		1.884	-0.0184404		1.884	0.000185999
1.885	7.31826		1.885	-0.0193269		1.885	0.000166673
1.886	7.29206		1.886	-0.0194747		1.886	0.000147198
1.887	7.28914		1.887	-0.0208045		1.887	0.000126393
1.888	7.28041		1.888	-0.0218388		1.888	0.000104555
1.889	7.27458		1.889	-0.0221344		1.889	8.24202e-05
1.89	7.18723		1.89	-0.0227254		1.89	5.96948e-05
1.891	7.08823		1.891	-0.0230209		1.891	3.66739e-05
1.892	6.99797		1.892	-0.0240552		1.892	1.26186e-05
1.893	6.96303		1.893	-0.0240552		1.893	-1.14366e-05
1.894	6.96885		1.894	-0.0256806		1.894	-3.71172e-05
1.895	6.89606		1.895	-0.0264194		1.895	-6.35365e-05
1.896	6.91353		1.896	-0.0270104		1.896	-9.05469e-05
1.897	6.86403		1.897	-0.0277492		1.897	-0.000118296
1.898	6.86694		1.898	-0.0274537		1.898	-0.00014575
1.899	6.832		1.899	-0.0286358		1.899	-0.000174386
1.9	6.81453		1.9	-0.0286358		1.9	-0.000203021
1.901	6.82326		1.901	-0.0296701		1.901	-0.000232691
1.902	6.79997		1.902	-0.0299656		1.902	-0.000262657
1.903	6.80579		1.903	-0.0302611		1.903	-0.000292918
1.904	6.77959		1.904	-0.0308522		1.904	-0.00032377
1.905	6.77085		1.905	-0.0311477		1.905	-0.000354918
1.906	6.6835		1.906	-0.0323298		1.906	-0.000387248
1.907	6.61653		1.907	-0.032182		1.907	-0.00041943
1.908	6.53791		1.908	-0.032182		1.908	-0.000451612
1.909	6.49715		1.909	-0.032182		1.909	-0.000483794
1.91	6.49133		1.91	-0.0330685		1.91	-0.000516862
1.911	6.41853		1.911	-0.0335118		1.911	-0.000550374
1.912	6.44183		1.912	-0.0335118		1.912	-0.000583886
1.913	6.40106		1.913	-0.0332163		1.913	-0.000617102
1.914	6.38359		1.914	-0.0333641		1.914	-0.000650466
1.915	6.42144		1.915	-0.0345461		1.915	-0.000685012
1.916	6.34574		1.916	-0.0345461		1.916	-0.000719559
1.917	6.34283		1.917	-0.0345461		1.917	-0.000754105
1.918	6.34574		1.918	-0.0343984		1.918	-0.000788503
1.919	6.34574		1.919	-0.0349894		1.919	-0.000823493
1.92	6.34283		1.92	-0.0354327		1.92	-0.000858925
1.921	6.31953		1.921	-0.0355805		1.921	-0.000894506
1.922	6.21762		1.922	-0.0357282		1.922	-0.000930234
1.923	6.15065		1.923	-0.0357282		1.923	-0.000965962
1.924	6.09533		1.924	-0.035876		1.924	-0.00100184
1.925	6.05456		1.925	-0.035876		1.925	-0.00103771
1.926	6.06039		1.926	-0.0360237		1.926	-0.00107374
1.927	5.99342		1.927	-0.0366148		1.927	-0.00111035
1.928	5.99342		1.928	-0.0369103		1.928	-0.00114726
1.929	5.96721		1.929	-0.0369103		1.929	-0.00118417
1.93	5.95848		1.93	-0.0367625		1.93	-0.00122094
1.931	5.97012		1.931	-0.0375013		1.931	-0.00125844
1.932	5.93227		1.932	-0.0380924		1.932	-0.00129653
1.933	5.93518		1.933	-0.0382401		1.933	-0.00133477
1.934	5.90606		1.934	-0.0380924		1.934	-0.00137286
1.935	5.90898		1.935	-0.0382401		1.935	-0.0014111
1.936	5.91189		1.936	-0.0389789		1.936	-0.00145008
1.937	5.88568		1.937	-0.0392744		1.937	-0.00148936
1.938	5.7896		1.938	-0.040161		1.938	-0.00152952
1.939	5.73718		1.939	-0.0403088		1.939	-0.00156983
1.94	5.72262		1.94	-0.0411953		1.94	-0.00161102
1.941	5.62654		1.941	-0.0413431		1.941	-0.00165236
1.942	5.65857		1.942	-0.0417864		1.942	-0.00169415
1.943	5.5916		1.943	-0.0426729		1.943	-0.00173682
1.944	5.60324		1.944	-0.0426729		1.944	-0.0017795
1.945	5.57413		1.945	-0.0435595		1.945	-0.00182306
1.946	5.54792		1.946	-0.0440027		1.946	-0.00186706
1.947	5.55666		1.947	-0.043855		1.947	-0.00191091
1.948	5.57995		1.948	-0.043855		1.948	-0.00195477
1.949	5.53336		1.949	-0.0442983		1.949	-0.00199907
1.95	5.53336		1.95	-0.0447415		1.95	-0.00204381
1.951	5.52463		1.951	-0.0453326		1.951	-0.00208914
1.952	5.51589		1.952	-0.0457759		1.952	-0.00213492
1.953	5.4926		1.953	-0.0460714		1.953	-0.00218099
1.954	5.40524		1.954	-0.0462191		1.954	-0.00222721
1.955	5.35575		1.955	-0.0459236		1.955	-0.00227313
1.956	5.35575		1.956	-0.0466624		1.956	-0.00231979
1.957	5.26548		1.957	-0.0471057		1.957	-0.0023669
1.958	5.27713		1.958	-0.0474012		1.958	-0.0024143
1.959	5.21307		1.959	-0.0471057		1.959	-0.00246141
1.96	5.21889		1.96	-0.0468102		1.96	-0.00250822
1.961	5.21598		1.961	-0.0471057		1.961	-0.00255532
1.962	5.20142		1.962	-0.047549		1.962	-0.00260287
1.963	5.19851		1.963	-0.0474012		1.963	-0.00265027
1.964	5.16357		1.964	-0.0468102		1.964	-0.00269708
1.965	5.14901		1.965	-0.0471057		1.965	-0.00274419
1.966	5.16357		1.966	-0.0472534		1.966	-0.00279144
1.967	5.14901		1.967	-0.0468102		1.967	-0.00283825
1.968	5.15483		1.968	-0.0459236		1.968	-0.00288417
1.969	5.13736		1.969	-0.0463669		1.969	-0.00293054
1.97	5.02381		1.97	-0.0462191		1.97	-0.00297676
1.971	4.98013		1.971	-0.0460714		1.971	-0.00302283
1.972	4.96848		1.972	-0.0460714		1.972	-0.0030689
1.973	4.90734		1.973	-0.0462191		1.973	-0.00311512
1.974	4.91898		1.974	-0.0456281		1.974	-0.00316075
1.975	4.88695		1.975	-0.0447415		1.975	-0.00320549
1.976	4.86075		1.976	-0.0451848		1.976	-0.00325068
1.977	4.86366		1.977	-0.043855		1.977	-0.00329453
1.978	4.84328		1.978	-0.0440027		1.978	-0.00333853
1.979	4.84328		1.979	-0.043855		1.979	-0.00338239
1.98	4.82872		1.98	-0.0437072		1.98	-0.0034261
1.981	4.87531		1.981	-0.0432639		1.981	-0.00346936
1.982	4.81707		1.982	-0.0428207		1.982	-0.00351218
1.983	4.80543		1.983	-0.0422296		1.983	-0.00355441
1.984	4.81416		1.984	-0.0416386		1.984	-0.00359605
1.985	4.79378		1.985	-0.0414908		1.985	-0.00363754
1.986	4.69769		1.986	-0.0413431		1.986	-0.00367888
1.987	4.66857		1.987	-0.0414908		1.987	-0.00372037
1.988	4.63654		1.988	-0.040752		1.988	-0.00376113
1.989	4.61616		1.989	-0.0408998		1.989	-0.00380203
1.99	4.63072		1.99	-0.0400132		1.99	-0.00384204
1.991	4.55793		1.991	-0.0391267		1.991	-0.00388117
1.992	4.55502		1.992	-0.0392744		1.992	-0.00392044
1.993	4.54337		1.993	-0.0392744		1.993	-0.00395971
1.994	4.50843		1.994	-0.0391267		1.994	-0.00399884
1.995	4.51716		1.995	-0.0383879		1.995	-0.00403723
1.996	4.49969		1.996	-0.0382401		1.996	-0.00407547
1.997	4.49969		1.997	-0.0379446		1.997	-0.00411341
1.998	4.5026		1.998	-0.0382401		1.998	-0.00415165
[truncated: 43,001 more rows]

## Sheet: Fig4d
Time (s)	Actuator pressure (psi)		Time (s)	Flow (L/s)		Time (s)	Volume (ml)
0	-0.892857		0	-0.0437072		0	0.0279416
0.001	-0.898681		0.001	-0.043855		0.001	0.0278977
0.002	-0.892857		0.002	-0.0428207		0.002	0.0278549
0.003	-0.904504		0.003	-0.0426729		0.003	0.0278122
0.004	-0.901592		0.004	-0.0410476		0.004	0.0277712
0.005	-0.901592		0.005	-0.0406043		0.005	0.0277306
0.006	-0.898681		0.006	-0.0394222		0.006	0.0276911
0.007	-0.895769		0.007	-0.0391267		0.007	0.027652
0.008	-0.88121		0.008	-0.0389789		0.008	0.027613
0.009	-0.901592		0.009	-0.0380924		0.009	0.0275749
0.01	-0.901592		0.01	-0.0380924		0.01	0.0275369
0.011	-0.907416		0.011	-0.0370581		0.011	0.0274998
0.012	-0.898681		0.012	-0.0367625		0.012	0.027463
0.013	-0.892857		0.013	-0.0361715		0.013	0.0274269
0.014	-0.887034		0.014	-0.035876		0.014	0.027391
0.015	-0.895769		0.015	-0.0352849		0.015	0.0273557
0.016	-0.895769		0.016	-0.0345461		0.016	0.0273212
0.017	-0.916151		0.017	-0.0345461		0.017	0.0272866
0.018	-0.904504		0.018	-0.0338073		0.018	0.0272528
0.019	-0.904504		0.019	-0.0338073		0.019	0.027219
0.02	-0.901592		0.02	-0.032773		0.02	0.0271862
0.021	-0.901592		0.021	-0.0324775		0.021	0.0271537
0.022	-0.907416		0.022	-0.0317387		0.022	0.027122
0.023	-0.904504		0.023	-0.031591		0.023	0.0270904
0.024	-0.872475		0.024	-0.0312954		0.024	0.0270591
0.025	-0.901592		0.025	-0.0311477		0.025	0.027028
0.026	-0.898681		0.026	-0.0314432		0.026	0.0269965
0.027	-0.901592		0.027	-0.0305566		0.027	0.026966
0.028	-0.907416		0.028	-0.0299656		0.028	0.026936
0.029	-0.910328		0.029	-0.0295223		0.029	0.0269065
0.03	-0.907416		0.03	-0.029079		0.03	0.0268774
0.031	-0.892857		0.031	-0.0287835		0.031	0.0268486
0.032	-0.901592		0.032	-0.0289313		0.032	0.0268197
0.033	-0.843358		0.033	-0.029079		0.033	0.0267906
0.034	-0.910328		0.034	-0.027897		0.034	0.0267627
0.035	-0.913239		0.035	-0.027897		0.035	0.0267348
0.036	-0.901592		0.036	-0.027897		0.036	0.0267069
0.037	-0.904504		0.037	-0.0277492		0.037	0.0266792
0.038	-0.907416		0.038	-0.0271582		0.038	0.026652
0.039	-0.904504		0.039	-0.0267149		0.039	0.0266253
0.04	-0.901592		0.04	-0.0264194		0.04	0.0265989
0.041	-0.910328		0.041	-0.0264194		0.041	0.0265725
0.042	-0.904504		0.042	-0.0264194		0.042	0.026546
0.043	-0.907416		0.043	-0.0258283		0.043	0.0265202
0.044	-0.901592		0.044	-0.0255328		0.044	0.0264947
0.045	-0.907416		0.045	-0.0255328		0.045	0.0264691
0.046	-0.907416		0.046	-0.0253851		0.046	0.0264438
0.047	-0.910328		0.047	-0.0252373		0.047	0.0264185
0.048	-0.901592		0.048	-0.0243507		0.048	0.0263942
0.049	-0.904504		0.049	-0.0243507		0.049	0.0263698
0.05	-0.904504		0.05	-0.024203		0.05	0.0263456
0.051	-0.916151		0.051	-0.0240552		0.051	0.0263216
0.052	-0.913239		0.052	-0.0240552		0.052	0.0262975
0.053	-0.910328		0.053	-0.024203		0.053	0.0262733
0.054	-0.907416		0.054	-0.0244985		0.054	0.0262488
0.055	-0.907416		0.055	-0.0244985		0.055	0.0262243
0.056	-0.904504		0.056	-0.0244985		0.056	0.0261998
0.057	-0.907416		0.057	-0.0243507		0.057	0.0261755
0.058	-0.916151		0.058	-0.0244985		0.058	0.026151
0.059	-0.913239		0.059	-0.0237597		0.059	0.0261272
0.06	-0.901592		0.06	-0.0230209		0.06	0.0261042
0.061	-0.910328		0.061	-0.0231687		0.061	0.026081
0.062	-0.907416		0.062	-0.0231687		0.062	0.0260578
0.063	-0.904504		0.063	-0.0233164		0.063	0.0260345
0.064	-0.927798		0.064	-0.0233164		0.064	0.0260112
0.065	-0.913239		0.065	-0.0230209		0.065	0.0259882
0.066	-0.904504		0.066	-0.0243507		0.066	0.0259638
0.067	-0.913239		0.067	-0.0243507		0.067	0.0259395
0.068	-0.910328		0.068	-0.024203		0.068	0.0259153
0.069	-0.916151		0.069	-0.0243507		0.069	0.0258909
0.07	-0.913239		0.07	-0.0240552		0.07	0.0258669
0.071	-0.907416		0.071	-0.024203		0.071	0.0258427
0.072	-0.901592		0.072	-0.0243507		0.072	0.0258183
0.073	-0.901592		0.073	-0.0243507		0.073	0.025794
0.074	-0.866651		0.074	-0.0243507		0.074	0.0257696
0.075	-0.901592		0.075	-0.0240552		0.075	0.0257456
0.076	-0.919063		0.076	-0.0243507		0.076	0.0257212
0.077	-0.916151		0.077	-0.0240552		0.077	0.0256972
0.078	-0.913239		0.078	-0.0252373		0.078	0.0256719
0.079	-0.919063		0.079	-0.0255328		0.079	0.0256464
0.08	-0.904504		0.08	-0.0253851		0.08	0.025621
0.081	-0.904504		0.081	-0.0252373		0.081	0.0255958
0.082	-0.884122		0.082	-0.0252373		0.082	0.0255705
0.083	-0.901592		0.083	-0.0255328		0.083	0.025545
0.084	-0.919063		0.084	-0.0256806		0.084	0.0255193
0.085	-0.907416		0.085	-0.0264194		0.085	0.0254929
0.086	-0.907416		0.086	-0.0264194		0.086	0.0254665
0.087	-0.916151		0.087	-0.0264194		0.087	0.0254401
0.088	-0.924886		0.088	-0.0265671		0.088	0.0254135
0.089	-0.919063		0.089	-0.0273059		0.089	0.0253862
0.09	-0.910328		0.09	-0.0274537		0.09	0.0253587
0.091	-0.913239		0.091	-0.0277492		0.091	0.025331
0.092	-0.916151		0.092	-0.027897		0.092	0.0253031
0.093	-0.913239		0.093	-0.0280447		0.093	0.025275
0.094	-0.927798		0.094	-0.028488		0.094	0.0252466
0.095	-0.927798		0.095	-0.0286358		0.095	0.0252179
0.096	-0.907416		0.096	-0.0289313		0.096	0.025189
0.097	-0.913239		0.097	-0.0287835		0.097	0.0251602
0.098	-0.913239		0.098	-0.0292268		0.098	0.025131
0.099	-0.919063		0.099	-0.0299656		0.099	0.025101
0.1	-0.919063		0.1	-0.0299656		0.1	0.025071
0.101	-0.927798		0.101	-0.0301134		0.101	0.0250409
0.102	-0.910328		0.102	-0.0301134		0.102	0.0250108
0.103	-0.924886		0.103	-0.0307044		0.103	0.0249801
0.104	-0.916151		0.104	-0.0311477		0.104	0.024949
0.105	-0.913239		0.105	-0.031591		0.105	0.0249174
0.106	-0.927798		0.106	-0.0314432		0.106	0.0248859
0.107	-0.924886		0.107	-0.0309999		0.107	0.0248549
0.108	-0.904504		0.108	-0.0318865		0.108	0.024823
0.109	-0.916151		0.109	-0.032182		0.109	0.0247909
0.11	-0.919063		0.11	-0.0332163		0.11	0.0247576
0.111	-0.913239		0.111	-0.0332163		0.111	0.0247244
0.112	-0.924886		0.112	-0.0335118		0.112	0.0246909
0.113	-0.924886		0.113	-0.0336596		0.113	0.0246573
0.114	-0.916151		0.114	-0.0333641		0.114	0.0246239
0.115	-0.916151		0.115	-0.0346939		0.115	0.0245892
0.116	-0.907416		0.116	-0.0345461		0.116	0.0245547
0.117	-0.916151		0.117	-0.0354327		0.117	0.0245192
0.118	-0.933622		0.118	-0.035876		0.118	0.0244833
0.119	-0.924886		0.119	-0.0363193		0.119	0.024447
0.12	-0.916151		0.12	-0.0367625		0.12	0.0244103
0.121	-0.916151		0.121	-0.0373536		0.121	0.0243729
0.122	-0.916151		0.122	-0.0380924		0.122	0.0243348
0.123	-0.919063		0.123	-0.0382401		0.123	0.0242966
0.124	-0.919063		0.124	-0.0391267		0.124	0.0242574
0.125	-0.921975		0.125	-0.0389789		0.125	0.0242185
0.126	-0.927798		0.126	-0.0403088		0.126	0.0241782
0.127	-0.921975		0.127	-0.0403088		0.127	0.0241379
0.128	-0.921975		0.128	-0.0408998		0.128	0.024097
0.129	-0.913239		0.129	-0.0414908		0.129	0.0240555
0.13	-0.927798		0.13	-0.0419341		0.13	0.0240135
0.131	-0.921975		0.131	-0.0413431		0.131	0.0239722
0.132	-0.88121		0.132	-0.0416386		0.132	0.0239305
0.133	-0.919063		0.133	-0.0425251		0.133	0.023888
0.134	-0.927798		0.134	-0.0426729		0.134	0.0238453
0.135	-0.919063		0.135	-0.0432639		0.135	0.0238021
0.136	-0.93071		0.136	-0.0437072		0.136	0.0237584
0.137	-0.921975		0.137	-0.0442983		0.137	0.0237141
0.138	-0.913239		0.138	-0.0447415		0.138	0.0236693
0.139	-0.916151		0.139	-0.0451848		0.139	0.0236242
0.14	-0.916151		0.14	-0.0456281		0.14	0.0235785
0.141	-0.919063		0.141	-0.0457759		0.141	0.0235327
0.142	-0.927798		0.142	-0.0472534		0.142	0.0234855
0.143	-0.93071		0.143	-0.0471057		0.143	0.0234384
0.144	-0.927798		0.144	-0.0476967		0.144	0.0233907
0.145	-0.919063		0.145	-0.0485833		0.145	0.0233421
0.146	-0.924886		0.146	-0.0485833		0.146	0.0232935
0.147	-0.913239		0.147	-0.0496176		0.147	0.0232439
0.148	-0.927798		0.148	-0.0499131		0.148	0.023194
0.149	-0.907416		0.149	-0.0506519		0.149	0.0231433
0.15	-0.919063		0.15	-0.0505042		0.15	0.0230928
0.151	-0.924886		0.151	-0.0513907		0.151	0.0230414
0.152	-0.919063		0.152	-0.051834		0.152	0.0229896
0.153	-0.927798		0.153	-0.0521295		0.153	0.0229375
0.154	-0.924886		0.154	-0.0531638		0.154	0.0228843
0.155	-0.93071		0.155	-0.0531638		0.155	0.0228312
0.156	-0.924886		0.156	-0.0531638		0.156	0.022778
0.157	-0.919063		0.157	-0.0531638		0.157	0.0227248
0.158	-0.887034		0.158	-0.0539026		0.158	0.0226709
0.159	-0.93071		0.159	-0.0541981		0.159	0.0226167
0.16	-0.936533		0.16	-0.0546414		0.16	0.0225621
0.161	-0.936533		0.161	-0.0550847		0.161	0.022507
0.162	-0.921975		0.162	-0.055528		0.162	0.0224515
0.163	-0.919063		0.163	-0.0564145		0.163	0.0223951
0.164	-0.924886		0.164	-0.0565623		0.164	0.0223385
0.165	-0.933622		0.165	-0.0573011		0.165	0.0222812
0.166	-0.93071		0.166	-0.0577444		0.166	0.0222235
0.167	-0.93071		0.167	-0.0577444		0.167	0.0221657
0.168	-0.933622		0.168	-0.0577444		0.168	0.022108
0.169	-0.924886		0.169	-0.0573011		0.169	0.0220507
0.17	-0.924886		0.17	-0.0589264		0.17	0.0219917
0.171	-0.924886		0.171	-0.0590742		0.171	0.0219327
0.172	-0.936533		0.172	-0.0589264		0.172	0.0218737
0.173	-0.933622		0.173	-0.0584832		0.173	0.0218153
0.174	-0.921975		0.174	-0.059222		0.174	0.021756
0.175	-0.921975		0.175	-0.0599608		0.175	0.0216961
0.176	-0.921975		0.176	-0.0599608		0.176	0.0216361
0.177	-0.919063		0.177	-0.0599608		0.177	0.0215761
0.178	-0.936533		0.178	-0.0599608		0.178	0.0215162
0.179	-0.939445		0.179	-0.0609951		0.179	0.0214552
0.18	-0.93071		0.18	-0.0609951		0.18	0.0213942
0.181	-0.921975		0.181	-0.0608473		0.181	0.0213333
0.182	-0.866651		0.182	-0.0611428		0.182	0.0212722
0.183	-0.924886		0.183	-0.0614383		0.183	0.0212108
0.184	-0.933622		0.184	-0.0623249		0.184	0.0211484
0.185	-0.93071		0.185	-0.0621771		0.185	0.0210863
0.186	-0.93071		0.186	-0.0621771		0.186	0.0210241
0.187	-0.927798		0.187	-0.0621771		0.187	0.0209619
0.188	-0.924886		0.188	-0.0621771		0.188	0.0208997
0.189	-0.921975		0.189	-0.0620294		0.189	0.0208377
0.19	-0.933622		0.19	-0.0623249		0.19	0.0207754
0.191	-0.895769		0.191	-0.0623249		0.191	0.0207131
0.192	-0.924886		0.192	-0.0623249		0.192	0.0206507
0.193	-0.933622		0.193	-0.0624727		0.193	0.0205883
0.194	-0.924886		0.194	-0.0623249		0.194	0.0205259
0.195	-0.93071		0.195	-0.0621771		0.195	0.0204638
0.196	-0.942357		0.196	-0.0627682		0.196	0.020401
0.197	-0.936533		0.197	-0.0624727		0.197	0.0203385
0.198	-0.924886		0.198	-0.0621771		0.198	0.0202763
0.199	-0.924886		0.199	-0.0624727		0.199	0.0202139
0.2	-0.927798		0.2	-0.0624727		0.2	0.0201514
0.201	-0.924886		0.201	-0.0627682		0.201	0.0200886
0.202	-0.942357		0.202	-0.0624727		0.202	0.0200262
0.203	-0.924886		0.203	-0.0623249		0.203	0.0199638
0.204	-0.927798		0.204	-0.0623249		0.204	0.0199015
0.205	-0.93071		0.205	-0.0621771		0.205	0.0198393
0.206	-0.927798		0.206	-0.0621771		0.206	0.0197771
0.207	-0.927798		0.207	-0.0624727		0.207	0.0197147
0.208	-0.939445		0.208	-0.0623249		0.208	0.0196524
0.209	-0.933622		0.209	-0.0621771		0.209	0.0195902
0.21	-0.93071		0.21	-0.0623249		0.21	0.0195278
0.211	-0.93071		0.211	-0.0623249		0.211	0.0194655
0.212	-0.93071		0.212	-0.0624727		0.212	0.0194031
0.213	-0.921975		0.213	-0.0618816		0.213	0.0193412
0.214	-0.933622		0.214	-0.0612906		0.214	0.0192799
0.215	-0.942357		0.215	-0.0609951		0.215	0.0192189
0.216	-0.901592		0.216	-0.0611428		0.216	0.0191577
0.217	-0.927798		0.217	-0.0611428		0.217	0.0190966
0.218	-0.93071		0.218	-0.0611428		0.218	0.0190355
0.219	-0.93071		0.219	-0.0611428		0.219	0.0189743
0.22	-0.933622		0.22	-0.0609951		0.22	0.0189133
0.221	-0.933622		0.221	-0.0609951		0.221	0.0188523
0.222	-0.93071		0.222	-0.0612906		0.222	0.018791
0.223	-0.919063		0.223	-0.0612906		0.223	0.0187297
0.224	-0.927798		0.224	-0.0612906		0.224	0.0186685
0.225	-0.927798		0.225	-0.0602563		0.225	0.0186082
0.226	-0.942357		0.226	-0.059813		0.226	0.0185484
0.227	-0.939445		0.227	-0.059813		0.227	0.0184886
0.228	-0.933622		0.228	-0.0601085		0.228	0.0184285
0.229	-0.939445		0.229	-0.0599608		0.229	0.0183685
0.23	-0.93071		0.23	-0.059813		0.23	0.0183087
0.231	-0.933622		0.231	-0.0599608		0.231	0.0182487
0.232	-0.939445		0.232	-0.059222		0.232	0.0181895
0.233	-0.939445		0.233	-0.0589264		0.233	0.0181306
0.234	-0.927798		0.234	-0.0589264		0.234	0.0180717
0.235	-0.93071		0.235	-0.0589264		0.235	0.0180127
0.236	-0.93071		0.236	-0.0587787		0.236	0.0179539
0.237	-0.927798		0.237	-0.0586309		0.237	0.0178953
0.238	-0.942357		0.238	-0.0589264		0.238	0.0178364
0.239	-0.933622		0.239	-0.0578921		0.239	0.0177785
0.24	-0.927798		0.24	-0.0577444		0.24	0.0177208
0.241	-0.933622		0.241	-0.0577444		0.241	0.017663
0.242	-0.927798		0.242	-0.0577444		0.242	0.0176053
0.243	-0.921975		0.243	-0.0581876		0.243	0.0175471
0.244	-0.936533		0.244	-0.0577444		0.244	0.0174893
0.245	-0.936533		0.245	-0.0575966		0.245	0.0174317
0.246	-0.942357		0.246	-0.05671		0.246	0.017375
0.247	-0.93071		0.247	-0.0564145		0.247	0.0173186
0.248	-0.927798		0.248	-0.0565623		0.248	0.017262
0.249	-0.919063		0.249	-0.05671		0.249	0.0172053
0.25	-0.936533		0.25	-0.0565623		0.25	0.0171488
0.251	-0.94818		0.251	-0.05671		0.251	0.0170921
0.252	-0.93071		0.252	-0.05671		0.252	0.0170354
0.253	-0.927798		0.253	-0.0553802		0.253	0.01698
0.254	-0.927798		0.254	-0.055528		0.254	0.0169244
0.255	-0.93071		0.255	-0.0552325		0.255	0.0168692
0.256	-0.936533		0.256	-0.0553802		0.256	0.0168138
0.257	-0.916151		0.257	-0.0553802		0.257	0.0167585
0.258	-0.898681		0.258	-0.0552325		0.258	0.0167032
0.259	-0.927798		0.259	-0.0553802		0.259	0.0166478
0.26	-0.93071		0.26	-0.055528		0.26	0.0165923
0.261	-0.939445		0.261	-0.0553802		0.261	0.0165369
0.262	-0.939445		0.262	-0.0546414		0.262	0.0164823
0.263	-0.951092		0.263	-0.0541981		0.263	0.0164281
0.264	-0.936533		0.264	-0.0540504		0.264	0.016374
0.265	-0.927798		0.265	-0.0541981		0.265	0.0163198
0.266	-0.933622		0.266	-0.0543459		0.266	0.0162655
0.267	-0.921975		0.267	-0.0543459		0.267	0.0162112
0.268	-0.933622		0.268	-0.0540504		0.268	0.0161571
0.269	-0.939445		0.269	-0.0544937		0.269	0.0161026
0.27	-0.936533		0.27	-0.0543459		0.27	0.0160483
0.271	-0.933622		0.271	-0.0540504		0.271	0.0159942
0.272	-0.936533		0.272	-0.0544937		0.272	0.0159397
0.273	-0.933622		0.273	-0.0536071		0.273	0.0158861
0.274	-0.907416		0.274	-0.0534593		0.274	0.0158327
0.275	-0.93071		0.275	-0.0530161		0.275	0.0157796
0.276	-0.933622		0.276	-0.0531638		0.276	0.0157265
0.277	-0.933622		0.277	-0.0534593		0.277	0.015673
0.278	-0.933622		0.278	-0.0533116		0.278	0.0156197
0.279	-0.939445		0.279	-0.0530161		0.279	0.0155667
0.28	-0.933622		0.28	-0.0531638		0.28	0.0155135
0.281	-0.942357		0.281	-0.0530161		0.281	0.0154605
0.282	-0.916151		0.282	-0.0531638		0.282	0.0154073
0.283	-0.872475		0.283	-0.0534593		0.283	0.0153539
0.284	-0.933622		0.284	-0.0531638		0.284	0.0153007
0.285	-0.936533		0.285	-0.0521295		0.285	0.0152486
0.286	-0.94818		0.286	-0.051834		0.286	0.0151968
0.287	-0.942357		0.287	-0.051834		0.287	0.0151449
0.288	-0.933622		0.288	-0.051834		0.288	0.0150931
0.289	-0.933622		0.289	-0.051834		0.289	0.0150413
0.29	-0.93071		0.29	-0.0521295		0.29	0.0149891
0.291	-0.93071		0.291	-0.051834		0.291	0.0149373
0.292	-0.936533		0.292	-0.0507997		0.292	0.0148865
0.293	-0.942357		0.293	-0.0509474		0.293	0.0148355
0.294	-0.93071		0.294	-0.0506519		0.294	0.0147849
0.295	-0.933622		0.295	-0.0509474		0.295	0.0147339
0.296	-0.927798		0.296	-0.0506519		0.296	0.0146833
0.297	-0.927798		0.297	-0.0509474		0.297	0.0146323
0.298	-0.93071		0.298	-0.0503564		0.298	0.014582
0.299	-0.913239		0.299	-0.0497654		0.299	0.0145322
0.3	-0.933622		0.3	-0.0494698		0.3	0.0144828
0.301	-0.936533		0.301	-0.0488788		0.301	0.0144339
0.302	-0.933622		0.302	-0.0485833		0.302	0.0143853
0.303	-0.945269		0.303	-0.0485833		0.303	0.0143367
0.304	-0.942357		0.304	-0.0484355		0.304	0.0142883
0.305	-0.93071		0.305	-0.0476967		0.305	0.0142406
0.306	-0.927798		0.306	-0.0474012		0.306	0.0141932
0.307	-0.927798		0.307	-0.0474012		0.307	0.0141458
0.308	-0.939445		0.308	-0.0474012		0.308	0.0140984
0.309	-0.933622		0.309	-0.0472534		0.309	0.0140511
0.31	-0.942357		0.31	-0.0465147		0.31	0.0140046
0.311	-0.94818		0.311	-0.0460714		0.311	0.0139585
0.312	-0.933622		0.312	-0.0465147		0.312	0.013912
0.313	-0.93071		0.313	-0.0462191		0.313	0.0138658
0.314	-0.933622		0.314	-0.0457759		0.314	0.01382
0.315	-0.939445		0.315	-0.0450371		0.315	0.013775
0.316	-0.913239		0.316	-0.0448893		0.316	0.0137301
0.317	-0.939445		0.317	-0.0450371		0.317	0.0136851
0.318	-0.939445		0.318	-0.0450371		0.318	0.01364
0.319	-0.933622		0.319	-0.0450371		0.319	0.013595
0.32	-0.945269		0.32	-0.0448893		0.32	0.0135501
0.321	-0.939445		0.321	-0.0450371		0.321	0.0135051
0.322	-0.939445		0.322	-0.0450371		0.322	0.01346
0.323	-0.933622		0.323	-0.0448893		0.323	0.0134151
0.324	-0.927798		0.324	-0.0447415		0.324	0.0133704
0.325	-0.933622		0.325	-0.0451848		0.325	0.0133252
0.326	-0.939445		0.326	-0.0441505		0.326	0.0132811
0.327	-0.933622		0.327	-0.0435595		0.327	0.0132375
0.328	-0.933622		0.328	-0.0437072		0.328	0.0131938
0.329	-0.939445		0.329	-0.0437072		0.329	0.0131501
0.33	-0.927798		0.33	-0.043855		0.33	0.0131062
0.331	-0.939445		0.331	-0.043855		0.331	0.0130624
0.332	-0.869563		0.332	-0.043855		0.332	0.0130185
0.333	-0.93071		0.333	-0.043855		0.333	0.0129747
0.334	-0.942357		0.334	-0.043855		0.334	0.0129308
0.335	-0.939445		0.335	-0.043855		0.335	0.012887
0.336	-0.936533		0.336	-0.0440027		0.336	0.0128429
0.337	-0.933622		0.337	-0.043855		0.337	0.0127991
0.338	-0.93071		0.338	-0.0441505		0.338	0.0127549
0.339	-0.939445		0.339	-0.0435595		0.339	0.0127114
0.34	-0.942357		0.34	-0.0440027		0.34	0.0126674
0.341	-0.898681		0.341	-0.0440027		0.341	0.0126234
0.342	-0.936533		0.342	-0.0431162		0.342	0.0125803
0.343	-0.936533		0.343	-0.0429684		0.343	0.0125373
0.344	-0.942357		0.344	-0.0426729		0.344	0.0124946
0.345	-0.933622		0.345	-0.0425251		0.345	0.0124521
0.346	-0.942357		0.346	-0.0426729		0.346	0.0124094
0.347	-0.936533		0.347	-0.0428207		0.347	0.0123666
0.348	-0.927798		0.348	-0.0425251		0.348	0.0123241
0.349	-0.86374		0.349	-0.0417864		0.349	0.0122823
0.35	-0.93071		0.35	-0.0416386		0.35	0.0122407
0.351	-0.933622		0.351	-0.0414908		0.351	0.0121992
0.352	-0.936533		0.352	-0.0414908		0.352	0.0121577
0.353	-0.942357		0.353	-0.0414908		0.353	0.0121162
0.354	-0.933622		0.354	-0.0414908		0.354	0.0120747
0.355	-0.93071		0.355	-0.0414908		0.355	0.0120332
0.356	-0.936533		0.356	-0.0403088		0.356	0.0119929
0.357	-0.904504		0.357	-0.0406043		0.357	0.0119523
0.358	-0.939445		0.358	-0.0404565		0.358	0.0119118
0.359	-0.94818		0.359	-0.0404565		0.359	0.0118714
0.36	-0.933622		0.36	-0.03957		0.36	0.0118318
0.361	-0.942357		0.361	-0.0391267		0.361	0.0117927
0.362	-0.936533		0.362	-0.0392744		0.362	0.0117534
0.363	-0.942357		0.363	-0.0391267		0.363	0.0117143
0.364	-0.942357		0.364	-0.0394222		0.364	0.0116749
0.365	-0.945269		0.365	-0.0389789		0.365	0.0116359
0.366	-0.889945		0.366	-0.0394222		0.366	0.0115965
0.367	-0.936533		0.367	-0.0392744		0.367	0.0115572
0.368	-0.927798		0.368	-0.0394222		0.368	0.0115178
0.369	-0.933622		0.369	-0.0383879		0.369	0.0114794
0.37	-0.945269		0.37	-0.0380924		0.37	0.0114413
0.371	-0.945269		0.371	-0.0380924		0.371	0.0114032
0.372	-0.93071		0.372	-0.0383879		0.372	0.0113648
0.373	-0.93071		0.373	-0.0379446		0.373	0.0113268
0.374	-0.927798		0.374	-0.0379446		0.374	0.0112889
0.375	-0.93071		0.375	-0.0385356		0.375	0.0112504
0.376	-0.945269		0.376	-0.0380924		0.376	0.0112123
0.377	-0.942357		0.377	-0.0380924		0.377	0.0111742
0.378	-0.933622		0.378	-0.0382401		0.378	0.0111359
0.379	-0.936533		0.379	-0.0380924		0.379	0.0110979
0.38	-0.933622		0.38	-0.0382401		0.38	0.0110596
0.381	-0.93071		0.381	-0.0373536		0.381	0.0110223
0.382	-0.939445		0.382	-0.0370581		0.382	0.0109852
0.383	-0.895769		0.383	-0.0372058		0.383	0.010948
0.384	-0.939445		0.384	-0.0370581		0.384	0.0109109
0.385	-0.933622		0.385	-0.0369103		0.385	0.010874
0.386	-0.945269		0.386	-0.0369103		0.386	0.0108371
0.387	-0.945269		0.387	-0.0370581		0.387	0.0108001
0.388	-0.942357		0.388	-0.0360237		0.388	0.010764
0.389	-0.954004		0.389	-0.035876		0.389	0.0107282
0.39	-0.936533		0.39	-0.0349894		0.39	0.0106932
0.391	-0.898681		0.391	-0.0348417		0.391	0.0106583
0.392	-0.93071		0.392	-0.0339551		0.392	0.0106244
0.393	-0.939445		0.393	-0.0335118		0.393	0.0105909
0.394	-0.942357		0.394	-0.0335118		0.394	0.0105573
0.395	-0.942357		0.395	-0.032182		0.395	0.0105252
0.396	-0.939445		0.396	-0.032182		0.396	0.010493
0.397	-0.933622		0.397	-0.0314432		0.397	0.0104615
0.398	-0.936533		0.398	-0.0309999		0.398	0.0104305
0.399	-0.942357		0.399	-0.0307044		0.399	0.0103998
0.4	-0.933622		0.4	-0.0301134		0.4	0.0103697
0.401	-0.942357		0.401	-0.0299656		0.401	0.0103398
0.402	-0.942357		0.402	-0.0289313		0.402	0.0103108
0.403	-0.942357		0.403	-0.029079		0.403	0.0102817
0.404	-0.933622		0.404	-0.0268627		0.404	0.0102549
0.405	-0.933622		0.405	-0.0267149		0.405	0.0102282
0.406	-0.954004		0.406	-0.0258283		0.406	0.0102023
0.407	-0.93071		0.407	-0.0256806		0.407	0.0101767
0.408	-0.942357		0.408	-0.0250895		0.408	0.0101516
0.409	-0.939445		0.409	-0.0243507		0.409	0.0101272
0.41	-0.939445		0.41	-0.024203		0.41	0.010103
0.411	-0.936533		0.411	-0.0222821		0.411	0.0100807
0.412	-0.94818		0.412	-0.0219866		0.412	0.0100587
0.413	-0.942357		0.413	-0.0212478		0.413	0.0100375
0.414	-0.939445		0.414	-0.0208045		0.414	0.0100167
0.415	-0.945269		0.415	-0.019918		0.415	0.00999678
0.416	-0.942357		0.416	-0.0185881		0.416	0.00997819
0.417	-0.939445		0.417	-0.0187359		0.417	0.00995945
0.418	-0.945269		0.418	-0.0175538		0.418	0.0099419
0.419	-0.945269		0.419	-0.0175538		0.419	0.00992435
0.42	-0.936533		0.42	-0.0160762		0.42	0.00990827
0.421	-0.933622		0.421	-0.0151897		0.421	0.00989308
0.422	-0.93071		0.422	-0.0145986		0.422	0.00987848
0.423	-0.939445		0.423	-0.0138598		0.423	0.00986462
0.424	-0.933622		0.424	-0.0132688		0.424	0.00985135
0.425	-0.94818		0.425	-0.0116434		0.425	0.00983971
0.426	-0.939445		0.426	-0.0116434		0.426	0.00982807
0.427	-0.933622		0.427	-0.0104614		0.427	0.00981761
0.428	-0.936533		0.428	-0.0104614		0.428	0.00980714
0.429	-0.942357		0.429	-0.00927929		0.429	0.00979786
0.43	-0.94818		0.43	-0.00913153		0.43	0.00978873
0.431	-0.942357		0.431	-0.00942705		0.431	0.00977931
0.432	-0.939445		0.432	-0.00927929		0.432	0.00977003
0.433	-0.924886		0.433	-0.00927929		0.433	0.00976075
0.434	-0.936533		0.434	-0.00750618		0.434	0.00975324
0.435	-0.936533		0.435	-0.00115252		0.435	0.00975209
0.436	-0.945269		0.436	-0.000413726		0.436	0.00975168
0.437	-0.939445		0.437	0.00121163		0.437	1.21163e-06
0.438	-0.936533		0.438	0.00106387		0.438	2.27549e-06
0.439	-0.939445		0.439	0.00283698		0.439	5.11247e-06
0.44	-0.933622		0.44	0.00328026		0.44	8.39273e-06
0.441	-0.927798		0.441	0.00416681		0.441	1.25595e-05
0.442	-0.942357		0.442	0.00431457		0.442	1.68741e-05
0.443	-0.951092		0.443	0.00549665		0.443	2.23708e-05
0.444	-0.942357		0.444	0.00697424		0.444	2.9345e-05
0.445	-0.942357		0.445	0.00667872		0.445	3.60237e-05
0.446	-0.936533		0.446	0.00800856		0.446	4.40323e-05
0.447	-0.942357		0.447	0.0078608		0.447	5.18931e-05
0.448	-0.951092		0.448	0.00889511		0.448	6.07882e-05
0.449	-0.94818		0.449	0.00904287		0.449	6.98311e-05
0.45	-0.936533		0.45	0.0103727		0.45	8.02038e-05
0.451	-1.00059		0.451	0.011407		0.451	9.16108e-05
0.452	-0.983121		0.452	0.0115548		0.452	0.000103166
0.453	-0.971474		0.453	0.0121458		0.453	0.000115311
0.454	-0.968562		0.454	0.0124413		0.454	0.000127753
0.455	-0.965651		0.455	0.0134757		0.455	0.000141228
0.456	-0.974386		0.456	0.0140667		0.456	0.000155295
0.457	-0.936533		0.457	0.015101		0.457	0.000170396
0.458	-0.971474		0.458	0.0159876		0.458	0.000186384
0.459	-0.980209		0.459	0.0167264		0.459	0.00020311
0.46	-0.983121		0.46	0.0173174		0.46	0.000220427
0.461	-0.974386		0.461	0.0174652		0.461	0.000237893
0.462	-0.994768		0.462	0.0179084		0.462	0.000255801
0.463	-0.986033		0.463	0.0180562		0.463	0.000273857
0.464	-0.991856		0.464	0.0190905		0.464	0.000292948
0.465	-0.99768		0.465	0.0196815		0.465	0.000312629
0.466	-0.99768		0.466	0.0198293		0.466	0.000332459
0.467	-0.986033		0.467	0.0205681		0.467	0.000353027
0.468	-0.980209		0.468	0.0204203		0.468	0.000373447
0.469	-0.959827		0.469	0.0218979		0.469	0.000395345
0.47	-0.968562		0.47	0.0218979		0.47	0.000417243
0.471	-0.980209		0.471	0.0226367		0.471	0.00043988
0.472	-0.959827		0.472	0.0227845		0.472	0.000462664
0.473	-0.951092		0.473	0.0229323		0.473	0.000485596
0.474	-0.94818		0.474	0.0229323		0.474	0.000508529
0.475	-0.93071		0.475	0.0227845		0.475	0.000531313
0.476	-0.962739		0.476	0.0238188		0.476	0.000555132
0.477	-0.965651		0.477	0.0242621		0.477	0.000579394
0.478	-0.983121		0.478	0.0241143		0.478	0.000603508
0.479	-0.980209		0.479	0.0238188		0.479	0.000627327
0.48	-0.974386		0.48	0.0245576		0.48	0.000651885
0.481	-0.988945		0.481	0.0254442		0.481	0.000677329
0.482	-0.977298		0.482	0.0251486		0.482	0.000702478
0.483	-0.933622		0.483	0.0252964		0.483	0.000727774
0.484	-0.974386		0.484	0.0251486		0.484	0.000752923
0.485	-0.965651		0.485	0.0252964		0.485	0.000778219
0.486	-0.936533		0.486	0.0254442		0.486	0.000803663
0.487	-0.942357		0.487	0.0252964		0.487	0.00082896
0.488	-0.927798		0.488	0.0251486		0.488	0.000854108
0.489	-0.919063		0.489	0.0254442		0.489	0.000879552
0.49	-0.913239		0.49	0.0252964		0.49	0.000904849
0.491	-0.93071		0.491	0.0252964		0.491	0.000930145
0.492	-0.942357		0.492	0.0254442		0.492	0.000955589
0.493	-0.951092		0.493	0.0250009		0.493	0.00098059
0.494	-0.962739		0.494	0.0248531		0.494	0.00100544
0.495	-0.965651		0.495	0.0242621		0.495	0.00102971
0.496	-0.968562		0.496	0.0241143		0.496	0.00105382
0.497	-0.977298		0.497	0.0241143		0.497	0.00107793
0.498	-0.971474		0.498	0.0239666		0.498	0.0011019
0.499	-0.954004		0.499	0.0232278		0.499	0.00112513
0.5	-0.959827		0.5	0.0233755		0.5	0.0011485
0.501	-0.951092		0.501	0.0232278		0.501	0.00117173
0.502	-0.942357		0.502	0.0229323		0.502	0.00119466
0.503	-0.945269		0.503	0.02308		0.503	0.00121774
0.504	-0.924886		0.504	0.0223412		0.504	0.00124009
0.505	-0.919063		0.505	0.0217502		0.505	0.00126184
0.506	-0.892857		0.506	0.0208636		0.506	0.0012827
0.507	-0.901592		0.507	0.0204203		0.507	0.00130312
0.508	-0.910328		0.508	0.0199771		0.508	0.0013231
0.509	-0.933622		0.509	0.019386		0.509	0.00134248
0.51	-0.942357		0.51	0.0196815		0.51	0.00136216
0.511	-0.939445		0.511	0.0183517		0.511	0.00138052
0.512	-0.954004		0.512	0.0183517		0.512	0.00139887
0.513	-0.954004		0.513	0.0176129		0.513	0.00141648
0.514	-0.965651		0.514	0.0174652		0.514	0.00143395
0.515	-0.965651		0.515	0.0165786		0.515	0.00145052
0.516	-0.88121		0.516	0.0162831		0.516	0.00146681
0.517	-0.933622		0.517	0.0161353		0.517	0.00148294
0.518	-0.921975		0.518	0.0149532		0.518	0.0014979
0.519	-0.919063		0.519	0.0149532		0.519	0.00151285
0.52	-0.913239		0.52	0.0139189		0.52	0.00152677
0.521	-0.878298		0.521	0.0139189		0.521	0.00154069
0.522	-0.86374		0.522	0.0128846		0.522	0.00155357
0.523	-0.659918		0.523	0.0125891		0.523	0.00156616
0.524	-0.601683		0.524	0.0124413		0.524	0.0015786
0.525	-0.409508		0.525	0.011407		0.525	0.00159001
0.526	-0.357096		0.526	0.0115548		0.526	0.00160156
0.527	-0.310508		0.527	0.0103727		0.527	0.00161194
0.528	-0.202774		0.528	0.0103727		0.528	0.00162231
0.529	-0.17948		0.529	0.00978167		0.529	0.00163209
0.53	-0.11251		0.53	0.00919063		0.53	0.00164128
0.531	-0.0542749		0.531	0.00889511		0.531	0.00165018
0.532	-0.0135105		0.532	0.00830408		0.532	0.00165848
0.533	0.0884005		0.533	0.00800856		0.533	0.00166649
0.534	0.0651066		0.534	0.00726976		0.534	0.00167376
0.535	0.0971358		0.535	0.00697424		0.535	0.00168073
0.536	0.143724		0.536	0.00564441		0.536	0.00168638
0.537	0.213606		0.537	0.00579217		0.537	0.00169217
0.538	0.324252		0.538	0.00490561		0.538	0.00169708
0.539	0.50478		0.539	0.00475785		0.539	0.00170183
0.54	0.694043		0.54	0.00401906		0.54	0.00170585
0.541	0.912424		0.541	0.00372354		0.541	0.00170958
0.542	1.0056		0.542	0.00342802		0.542	0.001713
0.543	1.1308		0.543	0.0023937		0.543	0.0017154
0.544	1.24145		0.544	0.0023937		0.544	0.00171779
0.545	1.3288		0.545	0.00121163		0.545	0.001719
0.546	1.43654		0.546	0.000768349		0.546	0.00171977
0.547	1.53263		0.547	0.000177311		0.547	0.00171995
0.548	1.61998		0.548	2.95519e-05		0.548	0.00171998
0.549	1.76557		0.549	-0.000857004		0.549	0.00171912
0.55	1.77139		0.55	-0.00130028		0.55	0.00171782
0.551	1.84709		0.551	-0.00144804		0.551	0.00171637
0.552	1.93153		0.552	-0.00100476		0.552	0.00171537
0.553	2.02471		0.553	-0.00115252		0.553	0.00171422
0.554	2.12953		0.554	-0.00144804		0.554	0.00171277
0.555	2.31006		0.555	-0.00809721		0.555	0.00170467
0.556	2.47312		0.556	-0.00913153		0.556	0.00169554
0.557	2.66238		0.557	-0.0101658		0.557	0.00168537
0.558	2.79341		0.558	-0.0104614		0.558	0.00167491
0.559	2.93609		0.559	-0.0112002		0.559	0.00166371
0.56	3.07294		0.56	-0.0113479		0.56	0.00165236
0.561	3.19523		0.561	-0.0128255		0.561	0.00163954
0.562	3.29714		0.562	-0.0138598		0.562	0.00162568
0.563	3.40488		0.563	-0.0140076		0.563	0.00161167
0.564	3.53299		0.564	-0.0148941		0.564	0.00159678
0.565	3.6349		0.565	-0.0148941		0.565	0.00158188
0.566	3.75137		0.566	-0.0169628		0.566	0.00156492
0.567	3.83581		0.567	-0.0174061		0.567	0.00154751
0.568	3.92899		0.568	-0.0178493		0.568	0.00152966
0.569	4.02799		0.569	-0.0181449		0.569	0.00151152
0.57	4.12408		0.57	-0.0187359		0.57	0.00149278
0.571	4.30461		0.571	-0.0194747		0.571	0.00147331
0.572	4.42399		0.572	-0.0196224		0.572	0.00145369
0.573	4.59578		0.573	-0.020509		0.573	0.00143318
0.574	4.7501		0.574	-0.0209523		0.574	0.00141222
0.575	4.84037		0.575	-0.0221344		0.575	0.00139009
0.576	4.95101		0.576	-0.0228732		0.576	0.00136722
0.577	5.05584		0.577	-0.0231687		0.577	0.00134405
0.578	5.18978		0.578	-0.0233164		0.578	0.00132073
0.579	5.27713		0.579	-0.0234642		0.579	0.00129727
0.58	5.38486		0.58	-0.024203		0.58	0.00127307
0.581	5.4926		0.581	-0.0243507		0.581	0.00124871
0.582	5.58577		0.582	-0.0255328		0.582	0.00122318
0.583	5.72554		0.583	-0.0250895		0.583	0.00119809
0.584	5.79251		0.584	-0.0253851		0.584	0.00117271
0.585	5.90606		0.585	-0.0250895		0.585	0.00114762
0.586	5.97303		0.586	-0.0256806		0.586	0.00112194
0.587	6.12445		0.587	-0.0265671		0.587	0.00109537
0.588	6.22636		0.588	-0.0267149		0.588	0.00106865
0.589	6.33118		0.589	-0.0262716		0.589	0.00104238
0.59	6.46512		0.59	-0.0265671		0.59	0.00101582
0.591	6.57868		0.591	-0.0265671		0.591	0.000989249
0.592	6.65438		0.592	-0.0265671		0.592	0.000962682
0.593	6.74756		0.593	-0.0264194		0.593	0.000936263
0.594	6.84947		0.594	-0.0253851		0.594	0.000910877
0.595	6.94556		0.595	-0.0255328		0.595	0.000885345
0.596	7.03291		0.596	-0.0255328		0.596	0.000859812
0.597	7.14938		0.597	-0.0256806		0.597	0.000834131
0.598	7.21635		0.598	-0.0246463		0.598	0.000809485
0.599	7.36485		0.599	-0.0246463		0.599	0.000784839
0.6	7.41144		0.6	-0.0237597		0.6	0.000761079
0.601	7.48714		0.601	-0.0231687		0.601	0.00073791
0.602	7.59488		0.602	-0.0231687		0.602	0.000714742
0.603	7.70261		0.603	-0.0221344		0.603	0.000692607
0.604	7.79287		0.604	-0.0219866		0.604	0.000670621
0.605	7.87732		0.605	-0.0211		0.605	0.000649521
0.606	7.97631		0.606	-0.0209523		0.606	0.000628568
0.607	8.05493		0.607	-0.0196224		0.607	0.000608946
0.608	8.1714		0.608	-0.0191792		0.608	0.000589767
0.609	8.21508		0.609	-0.0184404		0.609	0.000571326
0.61	8.30243		0.61	-0.016224		0.61	0.000555102
0.611	8.37814		0.611	-0.016224		0.611	0.000538878
0.612	8.47131		0.612	-0.0141553		0.612	0.000524723
0.613	8.57031		0.613	-0.0138598		0.613	0.000510863
0.614	8.65184		0.614	-0.0120867		0.614	0.000498777
0.615	8.72754		0.615	-0.0117912		0.615	0.000486985
0.616	8.80907		0.616	-0.00957481		0.616	0.000477411
0.617	8.88187		0.617	-0.00854049		0.617	0.00046887
0.618	8.99251		0.618	-0.00809721		0.618	0.000460773
0.619	9.0886		0.619	-0.00809721		0.619	0.000452676
0.62	9.1876		0.62	-0.00824497		0.62	0.000444431
0.621	9.26039		0.621	-0.00824497		0.621	0.000436186
0.622	9.33319		0.622	0.000177311		0.622	1.77311e-07
0.623	9.40889		0.623	0.00150715		0.623	1.68446e-06
0.624	9.50207		0.624	0.00549665		0.624	7.18111e-06
0.625	9.57777		0.625	0.0063832		0.625	1.35643e-05
0.626	9.65639		0.626	0.00874736		0.626	2.23117e-05
0.627	9.74083		0.627	0.0109637		0.627	3.32754e-05
0.628	9.81654		0.628	0.0115548		0.628	4.48302e-05
0.629	9.91262		0.629	0.015101		0.629	5.99312e-05
0.63	9.99124		0.63	0.0161353		0.63	7.60665e-05
0.631	10.064		0.631	0.019386		0.631	9.54526e-05
0.632	10.1659		0.632	0.0202726		0.632	0.000115725
0.633	10.2591		0.633	0.0235233		0.633	0.000139248
0.634	10.3203		0.634	0.026183		0.634	0.000165431
0.635	10.3872		0.635	0.0264785		0.635	0.00019191
0.636	10.4659		0.636	0.0315023		0.636	0.000223412
0.637	10.5561		0.637	0.0320933		0.637	0.000255505
0.638	10.6173		0.638	0.0359351		0.638	0.000291441
0.639	10.6901		0.639	0.0365261		0.639	0.000327967
0.64	10.757		0.64	0.0393335		0.64	0.0003673
0.641	10.8327		0.641	0.0422887		0.641	0.000409589
0.642	10.9114		0.642	0.0424365		0.642	0.000452025
0.643	10.9812		0.643	0.0474603		0.643	0.000499486
0.644	11.0657		0.644	0.0481991		0.644	0.000547685
0.645	11.1472		0.645	0.0515976		0.645	0.000599282
0.646	11.22		0.646	0.0524841		0.646	0.000651767
0.647	11.2899		0.647	0.0551438		0.647	0.00070691
0.648	11.386		0.648	0.0569169		0.648	0.000763827
0.649	11.4791		0.649	0.0576557		0.649	0.000821483
0.65	11.5519		0.65	0.0626795		0.65	0.000884163
0.651	11.6218		0.651	0.0632706		0.651	0.000947433
0.652	11.6655		0.652	0.0668168		0.652	0.00101425
0.653	11.7587		0.653	0.0678511		0.653	0.0010821
0.654	11.8315		0.654	0.0705108		0.654	0.00115261
0.655	11.8955		0.655	0.0721361		0.655	0.00122475
0.656	11.9741		0.656	0.0730227		0.656	0.00129777
0.657	12.0411		0.657	0.0767167		0.657	0.00137449
0.658	12.1052		0.658	0.0771599		0.658	0.00145165
0.659	12.1809		0.659	0.0810017		0.659	0.00153265
0.66	12.2653		0.66	0.081445		0.66	0.00161409
0.661	12.3439		0.661	0.0846957		0.661	0.00169879
0.662	12.4342		0.662	0.0864688		0.662	0.00178526
0.663	12.5041		0.663	0.0883897		0.663	0.00187365
0.664	12.6031		0.664	0.0913448		0.664	0.00196499
0.665	12.6555		0.665	0.0920836		0.665	0.00205708
0.666	12.7982		0.666	0.0962209		0.666	0.0021533
0.667	12.836		0.667	0.0966642		0.667	0.00224996
0.668	12.8884		0.668	0.10021		0.668	0.00235017
0.669	12.967		0.669	0.101097		0.669	0.00245127
0.67	13.0369		0.67	0.103461		0.67	0.00255473
0.671	13.1039		0.671	0.105382		0.671	0.00266011
0.672	13.168		0.672	0.105678		0.672	0.00276579
0.673	13.2524		0.673	0.108928		0.673	0.00287472
0.674	13.331		0.674	0.109519		0.674	0.00298424
0.675	13.4155		0.675	0.112918		0.675	0.00309715
0.676	13.4882		0.676	0.113657		0.676	0.00321081
0.677	13.5785		0.677	0.116316		0.677	0.00332713
0.678	13.6513		0.678	0.118089		0.678	0.00344522
0.679	13.7357		0.679	0.119124		0.679	0.00356434
0.68	13.8085		0.68	0.12267		0.68	0.00368701
0.681	13.8872		0.681	0.123261		0.681	0.00381027
0.682	13.9629		0.682	0.126955		0.682	0.00393723
0.683	14.0473		0.683	0.127841		0.683	0.00406507
0.684	14.1055		0.684	0.130058		0.684	0.00419512
0.685	14.1754		0.685	0.130944		0.685	0.00432607
0.686	14.254		0.686	0.13257		0.686	0.00445864
0.687	14.3327		0.687	0.135673		0.687	0.00459431
0.688	14.3967		0.688	0.13582		0.688	0.00473013
0.689	14.4782		0.689	0.139514		0.689	0.00486965
0.69	14.5627		0.69	0.140696		0.69	0.00501034
0.691	14.6413		0.691	0.143208		0.691	0.00515355
0.692	14.717		0.692	0.143947		0.692	0.0052975
0.693	14.8044		0.693	0.145425		0.693	0.00544292
0.694	14.8801		0.694	0.147346		0.694	0.00559027
0.695	14.9529		0.695	0.147198		0.695	0.00573747
0.696	15.0373		0.696	0.151483		0.696	0.00588895
0.697	15.1159		0.697	0.151778		0.697	0.00604073
0.698	15.1887		0.698	0.154734		0.698	0.00619546
0.699	15.3285		0.699	0.155325		0.699	0.00635079
0.7	15.3401		0.7	0.157393		0.7	0.00650818
0.701	15.4246		0.701	0.158871		0.701	0.00666705
0.702	15.5003		0.702	0.159019		0.702	0.00682607
0.703	15.5789		0.703	0.161826		0.703	0.0069879
0.704	15.6546		0.704	0.162269		0.704	0.00715016
0.705	15.7303		0.705	0.165963		0.705	0.00731613
0.706	15.7973		0.706	0.166998		0.706	0.00748313
0.707	15.8759		0.707	0.169066		0.707	0.00765219
0.708	15.9661		0.708	0.170396		0.708	0.00782259
0.709	16.0506		0.709	0.171283		0.709	0.00799387
0.71	16.1263		0.71	0.173499		0.71	0.00816737
0.711	16.1903		0.711	0.173795		0.711	0.00834116
0.712	16.2748		0.712	0.177784		0.712	0.00851895
0.713	16.3447		0.713	0.178671		0.713	0.00869762
0.714	16.4349		0.714	0.18133		0.714	0.00887895
0.715	16.4961		0.715	0.182956		0.715	0.00906191
0.716	16.6067		0.716	0.184138		0.716	0.00924604
0.717	16.6504		0.717	0.187684		0.717	0.00943373
0.718	16.7145		0.718	0.187684		0.718	0.00962141
0.719	16.7931		0.719	0.191673		0.719	0.00981308
0.72	16.863		0.72	0.192412		0.72	0.0100055
0.721	16.9358		0.721	0.195811		0.721	0.0102013
0.722	17.0115		0.722	0.196993		0.722	0.0103983
0.723	17.0872		0.723	0.19847		0.723	0.0105968
0.724	17.1803		0.724	0.201426		0.724	0.0107982
0.725	17.2065		0.725	0.201721		0.725	0.0109999
0.726	17.2619		0.726	0.206597		0.726	0.0112065
0.727	17.3143		0.727	0.207188		0.727	0.0114137
0.728	17.3667		0.728	0.210882		0.728	0.0116246
0.729	17.3783		0.729	0.211916		0.729	0.0118365
0.73	17.4715		0.73	0.214281		0.73	0.0120508
0.731	17.5094		0.731	0.216497		0.731	0.0122673
0.732	17.5472		0.732	0.216645		0.732	0.0124839
0.733	17.652		0.733	0.220634		0.733	0.0127046
0.734	17.6782		0.734	0.221521		0.734	0.0129261
0.735	17.751		0.735	0.224772		0.735	0.0131509
0.736	17.8034		0.736	0.225658		0.736	0.0133765
0.737	17.8704		0.737	0.228466		0.737	0.013605
0.738	17.9112		0.738	0.230091		0.738	0.0138351
0.739	17.9607		0.739	0.230977		0.739	0.014066
0.74	18.0247		0.74	0.233785		0.74	0.0142998
0.741	18.0772		0.741	0.233785		0.741	0.0145336
0.742	18.1092		0.742	0.23674		0.742	0.0147704
0.743	18.1587		0.743	0.237036		0.743	0.0150074
0.744	18.182		0.744	0.238661		0.744	0.015246
0.745	18.2053		0.745	0.239548		0.745	0.0154856
0.746	18.2926		0.746	0.24073		0.746	0.0157263
0.747	18.3305		0.747	0.243094		0.747	0.0159694
0.748	18.3654		0.748	0.243094		0.748	0.0162125
0.749	18.4149		0.749	0.245015		0.749	0.0164575
0.75	18.4877		0.75	0.245162		0.75	0.0167027
0.751	18.5343		0.751	0.247674		0.751	0.0169504
0.752	18.5692		0.752	0.248561		0.752	0.0171989
0.753	18.6129		0.753	0.249743		0.753	0.0174487
0.754	18.6479		0.754	0.250777		0.754	0.0176994
0.755	18.6974		0.755	0.251368		0.755	0.0179508
0.756	18.7527		0.756	0.253585		0.756	0.0182044
0.757	18.8255		0.757	0.253289		0.757	0.0184577
0.758	18.8488		0.758	0.255506		0.758	0.0187132
0.759	18.84		0.759	0.255949		0.759	0.0189691
0.76	18.8837		0.76	0.25787		0.76	0.019227
0.761	18.9128		0.761	0.2592		0.761	0.0194862
0.762	18.9594		0.762	0.259643		0.762	0.0197459
0.763	19.0089		0.763	0.26112		0.763	0.020007
0.764	19.0439		0.764	0.261711		0.764	0.0202687
0.765	19.0671		0.765	0.264667		0.765	0.0205334
0.766	19.1429		0.766	0.26511		0.766	0.0207985
0.767	19.1283		0.767	0.266587		0.767	0.021065
0.768	19.1632		0.768	0.267326		0.768	0.0213324
0.769	19.1836		0.769	0.268065		0.769	0.0216004
0.77	19.236		0.77	0.26969		0.77	0.0218701
0.771	19.271		0.771	0.269543		0.771	0.0221397
0.772	19.2914		0.772	0.272498		0.772	0.0224122
0.773	19.3263		0.773	0.273089		0.773	0.0226853
0.774	19.3612		0.774	0.275158		0.774	0.0229604
0.775	19.3467		0.775	0.275601		0.775	0.023236
0.776	19.3146		0.776	0.276487		0.776	0.0235125
0.777	19.3176		0.777	0.277522		0.777	0.02379
0.778	19.3641		0.778	0.277817		0.778	0.0240678
0.779	19.3845		0.779	0.278704		0.779	0.0243465
0.78	19.3991		0.78	0.279295		0.78	0.0246258
0.781	19.434		0.781	0.28092		0.781	0.0249068
0.782	19.4573		0.782	0.281511		0.782	0.0251883
0.783	19.501		0.783	0.281807		0.783	0.0254701
0.784	19.5097		0.784	0.282545		0.784	0.0257526
0.785	19.5388		0.785	0.282693		0.785	0.0260353
0.786	19.5592		0.786	0.283875		0.786	0.0263192
0.787	19.6029		0.787	0.283728		0.787	0.0266029
0.788	19.6378		0.788	0.284466		0.788	0.0268874
0.789	19.6728		0.789	0.284762		0.789	0.0271722
0.79	19.699		0.79	0.285353		0.79	0.0274575
0.791	19.6757		0.791	0.285944		0.791	0.0277434
0.792	19.6873		0.792	0.285944		0.792	0.0280294
0.793	19.6553		0.793	0.285944		0.793	0.0283153
0.794	19.6932		0.794	0.285648		0.794	0.028601
0.795	19.731		0.795	0.287126		0.795	0.0288881
0.796	19.7339		0.796	0.28683		0.796	0.0291749
0.797	19.7718		0.797	0.286978		0.797	0.0294619
0.798	19.8009		0.798	0.286683		0.798	0.0297486
0.799	19.8184		0.799	0.287569		0.799	0.0300362
0.8	19.8504		0.8	0.28816		0.8	0.0303243
0.801	19.8621		0.801	0.28816		0.801	0.0306125
0.802	19.8824		0.802	0.288308		0.802	0.0309008
0.803	19.9174		0.803	0.28816		0.803	0.031189
0.804	19.9611		0.804	0.289195		0.804	0.0314782
0.805	19.996		0.805	0.28949		0.805	0.0317676
0.806	20.0251		0.806	0.289342		0.806	0.032057
0.807	19.9989		0.807	0.289342		0.807	0.0323463
0.808	20.0309		0.808	0.28949		0.808	0.0326358
0.809	19.9756		0.809	0.290377		0.809	0.0329262
0.81	20.0251		0.81	0.290524		0.81	0.0332167
0.811	20.0571		0.811	0.290377		0.811	0.0335071
0.812	20.0601		0.812	0.290524		0.812	0.0337976
0.813	20.095		0.813	0.291411		0.813	0.034089
0.814	20.1037		0.814	0.291559		0.814	0.0343806
0.815	20.127		0.815	0.291707		0.815	0.0346723
0.816	20.2056		0.816	0.291854		0.816	0.0349642
0.817	20.1736		0.817	0.291707		0.817	0.0352559
0.818	20.2027		0.818	0.291559		0.818	0.0355474
0.819	20.2289		0.819	0.291707		0.819	0.0358391
0.82	20.2551		0.82	0.292445		0.82	0.0361316
0.821	20.2901		0.821	0.292741		0.821	0.0364243
0.822	20.3105		0.822	0.292741		0.822	0.0367171
0.823	20.2843		0.823	0.292889		0.823	0.0370099
0.824	20.3076		0.824	0.292741		0.824	0.0373027
0.825	20.2668		0.825	0.292593		0.825	0.0375953
0.826	20.2988		0.826	0.292741		0.826	0.037888
0.827	20.3279		0.827	0.292889		0.827	0.0381809
0.828	20.3367		0.828	0.293036		0.828	0.0384739
0.829	20.357		0.829	0.29348		0.829	0.0387674
0.83	20.3803		0.83	0.293775		0.83	0.0390612
0.831	20.3949		0.831	0.294071		0.831	0.0393553
0.832	20.424		0.832	0.294218		0.832	0.0396495
0.833	20.4269		0.833	0.293775		0.833	0.0399433
0.834	20.4531		0.834	0.294071		0.834	0.0402373
0.835	20.4793		0.835	0.293923		0.835	0.0405313
0.836	20.5114		0.836	0.294809		0.836	0.0408261
0.837	20.5347		0.837	0.295105		0.837	0.0411212
0.838	20.5405		0.838	0.295401		0.838	0.0414166
0.839	20.4793		0.839	0.295105		0.839	0.0417117
0.84	20.5172		0.84	0.295105		0.84	0.0420068
0.841	20.4939		0.841	0.294957		0.841	0.0423017
0.842	20.4968		0.842	0.294957		0.842	0.0425967
0.843	20.5288		0.843	0.295992		0.843	0.0428927
0.844	20.5143		0.844	0.296287		0.844	0.043189
0.845	20.5376		0.845	0.296287		0.845	0.0434853
0.846	20.5492		0.846	0.296139		0.846	0.0437814
0.847	20.5725		0.847	0.296287		0.847	0.0440777
0.848	20.5958		0.848	0.297321		0.848	0.044375
0.849	20.6278		0.849	0.297174		0.849	0.0446722
0.85	20.6104		0.85	0.297617		0.85	0.0449698
0.851	20.6191		0.851	0.297617		0.851	0.0452674
0.852	20.6453		0.852	0.297912		0.852	0.0455653
0.853	20.6744		0.853	0.298356		0.853	0.0458637
0.854	20.6861		0.854	0.298947		0.854	0.0461626
0.855	20.622		0.855	0.298503		0.855	0.0464611
0.856	20.6453		0.856	0.298651		0.856	0.0467598
0.857	20.6016		0.857	0.299242		0.857	0.047059
0.858	20.6191		0.858	0.299833		0.858	0.0473589
0.859	20.6395		0.859	0.300572		0.859	0.0476594
0.86	20.6395		0.86	0.300868		0.86	0.0479603
0.861	20.654		0.861	0.30072		0.861	0.048261
0.862	20.6628		0.862	0.301902		0.862	0.0485629
0.863	20.6803		0.863	0.302197		0.863	0.0488651
0.864	20.689		0.864	0.30205		0.864	0.0491672
0.865	20.6919		0.865	0.301902		0.865	0.0494691
0.866	20.7443		0.866	0.302789		0.866	0.0497719
0.867	20.7123		0.867	0.303084		0.867	0.0500749
0.868	20.7239		0.868	0.303232		0.868	0.0503782
0.869	20.7472		0.869	0.304266		0.869	0.0506824
0.87	20.756		0.87	0.304562		0.87	0.050987
0.871	20.6977		0.871	0.305448		0.871	0.0512924
0.872	20.7035		0.872	0.305448		0.872	0.0515979
0.873	20.6628		0.873	0.3053		0.873	0.0519032
0.874	20.6919		0.874	0.305448		0.874	0.0522086
0.875	20.7152		0.875	0.306039		0.875	0.0525147
0.876	20.6948		0.876	0.306335		0.876	0.052821
0.877	20.7006		0.877	0.306482		0.877	0.0531275
0.878	20.7152		0.878	0.307665		0.878	0.0534352
0.879	20.7181		0.879	0.307812		0.879	0.053743
0.88	20.7239		0.88	0.308551		0.88	0.0540515
0.881	20.721		0.881	0.308994		0.881	0.0543605
0.882	20.7298		0.882	0.308847		0.882	0.0546694
0.883	20.7501		0.883	0.309142		0.883	0.0549785
0.884	20.753		0.884	0.308994		0.884	0.0552875
0.885	20.7676		0.885	0.309881		0.885	0.0555974
0.886	20.7618		0.886	0.310029		0.886	0.0559074
0.887	20.7035		0.887	0.310915		0.887	0.0562183
0.888	20.7356		0.888	0.311359		0.888	0.0565297
0.889	20.6919		0.889	0.311654		0.889	0.0568413
0.89	20.7094		0.89	0.312393		0.89	0.0571537
0.891	20.7327		0.891	0.312541		0.891	0.0574663
0.892	20.7123		0.892	0.312393		0.892	0.0577787
0.893	20.7239		0.893	0.312245		0.893	0.0580909
0.894	20.7298		0.894	0.313575		0.894	0.0584045
0.895	20.7356		0.895	0.313723		0.895	0.0587182
0.896	20.7414		0.896	0.314018		0.896	0.0590322
0.897	20.7356		0.897	0.314609		0.897	0.0593468
0.898	20.7385		0.898	0.314757		0.898	0.0596616
0.899	20.7909		0.899	0.315496		0.899	0.0599771
0.9	20.7472		0.9	0.315496		0.9	0.0602926
0.901	20.7589		0.901	0.315791		0.901	0.0606084
0.902	20.756		0.902	0.315939		0.902	0.0609243
0.903	20.7356		0.903	0.31653		0.903	0.0612409
0.904	20.7094		0.904	0.316973		0.904	0.0615578
0.905	20.6919		0.905	0.317269		0.905	0.0618751
0.906	20.7094		0.906	0.318008		0.906	0.0621931
0.907	20.7385		0.907	0.318303		0.907	0.0625114
0.908	20.7035		0.908	0.319042		0.908	0.0628304
0.909	20.721		0.909	0.31919		0.909	0.0631496
0.91	20.7239		0.91	0.319338		0.91	0.063469
0.911	20.7239		0.911	0.319338		0.911	0.0637883
0.912	20.7298		0.912	0.319633		0.912	0.0641079
0.913	20.7181		0.913	0.320224		0.913	0.0644282
0.914	20.7327		0.914	0.320224		0.914	0.0647484
0.915	20.7443		0.915	0.321406		0.915	0.0650698
0.916	20.7793		0.916	0.321702		0.916	0.0653915
0.917	20.7472		0.917	0.321702		0.917	0.0657132
0.918	20.7472		0.918	0.321702		0.918	0.0660349
0.919	20.6861		0.919	0.322441		0.919	0.0663573
0.92	20.7065		0.92	0.322588		0.92	0.0666799
0.921	20.6686		0.921	0.322588		0.921	0.0670025
0.922	20.6861		0.922	0.322884		0.922	0.0673254
0.923	20.7006		0.923	0.322884		0.923	0.0676483
0.924	20.6861		0.924	0.323623		0.924	0.0679719
0.925	20.6832		0.925	0.323623		0.925	0.0682955
0.926	20.6919		0.926	0.324509		0.926	0.06862
0.927	20.6919		0.927	0.324657		0.927	0.0689447
0.928	20.7006		0.928	0.3251		0.928	0.0692698
0.929	20.6977		0.929	0.324952		0.929	0.0695948
0.93	20.6919		0.93	0.325248		0.93	0.06992
0.931	20.6948		0.931	0.326282		0.931	0.0702463
0.932	20.7298		0.932	0.326135		0.932	0.0705724
0.933	20.7123		0.933	0.326135		0.933	0.0708986
0.934	20.7239		0.934	0.326135		0.934	0.0712247
0.935	20.6744		0.935	0.326578		0.935	0.0715513
0.936	20.6511		0.936	0.327612		0.936	0.0718789
0.937	20.6278		0.937	0.327317		0.937	0.0722062
0.938	20.6628		0.938	0.327464		0.938	0.0725337
0.939	20.6657		0.939	0.327169		0.939	0.0728608
0.94	20.654		0.94	0.328203		0.94	0.073189
0.941	20.6628		0.941	0.328794		0.941	0.0735178
0.942	20.6599		0.942	0.328203		0.942	0.073846
0.943	20.6628		0.943	0.328499		0.943	0.0741745
0.944	20.6686		0.944	0.328794		0.944	0.0745033
0.945	20.6599		0.945	0.329533		0.945	0.0748329
0.946	20.657		0.946	0.329385		0.946	0.0751622
0.947	20.6599		0.947	0.329681		0.947	0.0754919
0.948	20.6744		0.948	0.330124		0.948	0.075822
0.949	20.7385		0.949	0.329533		0.949	0.0761516
0.95	20.6803		0.95	0.329533		0.95	0.0764811
0.951	20.6075		0.951	0.329828		0.951	0.0768109
0.952	20.6511		0.952	0.330567		0.952	0.0771415
0.953	20.6016		0.953	0.330715		0.953	0.0774722
0.954	20.6191		0.954	0.330863		0.954	0.0778031
0.955	20.6278		0.955	0.331158		0.955	0.0781342
0.956	20.6278		0.956	0.330715		0.956	0.078465
0.957	20.6482		0.957	0.330715		0.957	0.0787957
0.958	20.6337		0.958	0.330863		0.958	0.0791265
0.959	20.6337		0.959	0.331897		0.959	0.0794584
0.96	20.622		0.96	0.332193		0.96	0.0797906
0.961	20.6162		0.961	0.332045		0.961	0.0801227
0.962	20.622		0.962	0.331749		0.962	0.0804544
0.963	20.6191		0.963	0.332636		0.963	0.0807871
0.964	20.6278		0.964	0.332931		0.964	0.08112
0.965	20.6511		0.965	0.333079		0.965	0.0814531
0.966	20.6337		0.966	0.333079		0.966	0.0817861
0.967	20.5696		0.967	0.333375		0.967	0.0821195
0.968	20.6104		0.968	0.333079		0.968	0.0824526
0.969	20.5783		0.969	0.333227		0.969	0.0827858
0.97	20.5871		0.97	0.333818		0.97	0.0831196
0.971	20.6016		0.971	0.333966		0.971	0.0834536
0.972	20.5871		0.972	0.334114		0.972	0.0837877
0.973	20.5958		0.973	0.334409		0.973	0.0841221
0.974	20.6104		0.974	0.334261		0.974	0.0844564
0.975	20.5929		0.975	0.334409		0.975	0.0847908
0.976	20.6016		0.976	0.334705		0.976	0.0851255
0.977	20.59		0.977	0.335296		0.977	0.0854608
0.978	20.5842		0.978	0.335148		0.978	0.0857959
0.979	20.5871		0.979	0.335443		0.979	0.0861314
0.98	20.6016		0.98	0.335443		0.98	0.0864668
0.981	20.6162		0.981	0.335296		0.981	0.0868021
0.982	20.6686		0.982	0.335148		0.982	0.0871373
0.983	20.6016		0.983	0.335296		0.983	0.0874726
0.984	20.5667		0.984	0.335591		0.984	0.0878082
0.985	20.5259		0.985	0.335443		0.985	0.0881436
0.986	20.5434		0.986	0.336034		0.986	0.0884796
0.987	20.5638		0.987	0.336478		0.987	0.0888161
0.988	20.558		0.988	0.336625		0.988	0.0891527
0.989	20.5667		0.989	0.336478		0.989	0.0894892
0.99	20.558		0.99	0.336625		0.99	0.0898258
0.991	20.5783		0.991	0.336625		0.991	0.0901625
0.992	20.555		0.992	0.336478		0.992	0.090499
0.993	20.558		0.993	0.336773		0.993	0.0908357
0.994	20.5667		0.994	0.336478		0.994	0.0911722
0.995	20.5638		0.995	0.336773		0.995	0.091509
0.996	20.5667		0.996	0.33633		0.996	0.0918453
0.997	20.5813		0.997	0.336625		0.997	0.0921819
0.998	20.5842		0.998	0.337512		0.998	0.0925194
0.999	20.5376		0.999	0.33766		0.999	0.0928571
1	20.5026		1	0.33766		1	0.0931948
1.001	20.4968		1.001	0.337807		1.001	0.0935326
1.002	20.5085		1.002	0.337807		1.002	0.0938704
1.003	20.5172		1.003	0.33766		1.003	0.094208
1.004	20.5172		1.004	0.33766		1.004	0.0945457
1.005	20.5405		1.005	0.33766		1.005	0.0948834
1.006	20.5405		1.006	0.337512		1.006	0.0952209
1.007	20.5521		1.007	0.33766		1.007	0.0955585
1.008	20.5347		1.008	0.337807		1.008	0.0958963
1.009	20.5318		1.009	0.33766		1.009	0.096234
1.01	20.5318		1.01	0.337807		1.01	0.0965718
1.011	20.5376		1.011	0.337955		1.011	0.0969098
1.012	20.5347		1.012	0.33766		1.012	0.0972474
1.013	20.5492		1.013	0.337512		1.013	0.0975849
1.014	20.5521		1.014	0.336773		1.014	0.0979217
1.015	20.5347		1.015	0.336921		1.015	0.0982586
1.016	20.456		1.016	0.336625		1.016	0.0985952
1.017	20.4153		1.017	0.33633		1.017	0.0989316
1.018	20.4473		1.018	0.336478		1.018	0.0992681
1.019	20.4677		1.019	0.336478		1.019	0.0996045
1.02	20.4677		1.02	0.336478		1.02	0.099941
1.021	20.4764		1.021	0.336773		1.021	0.100278
1.022	20.4968		1.022	0.336773		1.022	0.100615
1.023	20.4968		1.023	0.336773		1.023	0.100951
1.024	20.4968		1.024	0.336625		1.024	0.101288
1.025	20.5026		1.025	0.336182		1.025	0.101624
1.026	20.4793		1.026	0.335591		1.026	0.10196
1.027	20.4997		1.027	0.335443		1.027	0.102295
1.028	20.5055		1.028	0.335296		1.028	0.10263
1.029	20.5085		1.029	0.335739		1.029	0.102966
1.03	20.5259		1.03	0.335296		1.03	0.103302
1.031	20.4939		1.031	0.335591		1.031	0.103637
1.032	20.456		1.032	0.335591		1.032	0.103973
1.033	20.392		1.033	0.335443		1.033	0.104308
1.034	20.4007		1.034	0.335443		1.034	0.104644
1.035	20.4036		1.035	0.334705		1.035	0.104978
1.036	20.4182		1.036	0.334557		1.036	0.105313
1.037	20.4357		1.037	0.334261		1.037	0.105647
1.038	20.4328		1.038	0.334409		1.038	0.105982
1.039	20.4415		1.039	0.334261		1.039	0.106316
1.04	20.4531		1.04	0.334261		1.04	0.10665
1.041	20.456		1.041	0.334261		1.041	0.106984
1.042	20.4444		1.042	0.333079		1.042	0.107317
1.043	20.4502		1.043	0.333079		1.043	0.10765
1.044	20.4531		1.044	0.333227		1.044	0.107984
1.045	20.459		1.045	0.332931		1.045	0.108317
1.046	20.4677		1.046	0.332636		1.046	0.108649
1.047	20.459		1.047	0.332045		1.047	0.108981
1.048	20.4065		1.048	0.33234		1.048	0.109314
1.049	20.3163		1.049	0.331897		1.049	0.109646
1.05	20.2493		1.05	0.332045		1.05	0.109978
1.051	20.2755		1.051	0.331897		1.051	0.110309
1.052	20.2813		1.052	0.331749		1.052	0.110641
1.053	20.2843		1.053	0.331306		1.053	0.110973
1.054	20.2726		1.054	0.330715		1.054	0.111303
1.055	20.2813		1.055	0.331011		1.055	0.111634
1.056	20.293		1.056	0.330863		1.056	0.111965
1.057	20.2901		1.057	0.331158		1.057	0.112296
1.058	20.2988		1.058	0.329681		1.058	0.112626
1.059	20.2959		1.059	0.329681		1.059	0.112956
1.06	20.2901		1.06	0.329533		1.06	0.113285
1.061	20.2959		1.061	0.329681		1.061	0.113615
1.062	20.3046		1.062	0.329385		1.062	0.113944
1.063	20.2872		1.063	0.328794		1.063	0.114273
1.064	20.2377		1.064	0.328499		1.064	0.114602
1.065	20.1212		1.065	0.328499		1.065	0.11493
1.066	20.0222		1.066	0.328351		1.066	0.115258
1.067	20.0338		1.067	0.32776		1.067	0.115586
1.068	19.9669		1.068	0.327317		1.068	0.115913
1.069	19.9785		1.069	0.326726		1.069	0.11624
1.07	19.9989		1.07	0.32643		1.07	0.116567
1.071	19.9785		1.071	0.326282		1.071	0.116893
1.072	19.9785		1.072	0.326135		1.072	0.117219
1.073	19.9727		1.073	0.32643		1.073	0.117545
1.074	20.0076		1.074	0.325396		1.074	0.117871
1.075	19.9814		1.075	0.324805		1.075	0.118196
1.076	19.9785		1.076	0.324952		1.076	0.118521
1.077	19.9814		1.077	0.324805		1.077	0.118845
1.078	19.9669		1.078	0.325248		1.078	0.119171
1.079	19.9436		1.079	0.324066		1.079	0.119495
1.08	19.8504		1.08	0.32377		1.08	0.119818
1.081	19.7252		1.081	0.323918		1.081	0.120142
1.082	19.6146		1.082	0.324066		1.082	0.120466
1.083	19.4748		1.083	0.323327		1.083	0.12079
1.084	19.3962		1.084	0.322884		1.084	0.121113
1.085	19.4166		1.085	0.322588		1.085	0.121435
1.086	19.3583		1.086	0.322441		1.086	0.121758
1.087	19.3379		1.087	0.322884		1.087	0.122081
1.088	19.3962		1.088	0.321997		1.088	0.122403
1.089	19.3612		1.089	0.321849		1.089	0.122724
1.09	19.3059		1.09	0.321849		1.09	0.123046
1.091	19.3263		1.091	0.321702		1.091	0.123368
1.092	19.3379		1.092	0.321554		1.092	0.12369
1.093	19.3234		1.093	0.320667		1.093	0.12401
1.094	19.3234		1.094	0.32052		1.094	0.124331
1.095	19.2826		1.095	0.32052		1.095	0.124651
1.096	19.172		1.096	0.32052		1.096	0.124972
1.097	19.0235		1.097	0.319633		1.097	0.125291
1.098	18.8459		1.098	0.319633		1.098	0.125611
1.099	18.642		1.099	0.319042		1.099	0.12593
1.1	18.5984		1.1	0.318303		1.1	0.126248
1.101	18.5197		1.101	0.318155		1.101	0.126567
1.102	18.4586		1.102	0.318451		1.102	0.126885
1.103	18.4586		1.103	0.318155		1.103	0.127203
1.104	18.4499		1.104	0.317417		1.104	0.127521
1.105	18.3916		1.105	0.316973		1.105	0.127838
1.106	18.4062		1.106	0.31653		1.106	0.128154
1.107	18.4178		1.107	0.315939		1.107	0.12847
1.108	18.3654		1.108	0.315791		1.108	0.128786
1.109	18.3625		1.109	0.316087		1.109	0.129102
1.11	18.3945		1.11	0.315791		1.11	0.129418
1.111	18.3392		1.111	0.315053		1.111	0.129733
1.112	18.1965		1.112	0.314609		1.112	0.130047
1.113	18.0713		1.113	0.314609		1.113	0.130362
1.114	17.8617		1.114	0.314905		1.114	0.130677
1.115	17.6375		1.115	0.314314		1.115	0.130991
1.116	17.5996		1.116	0.313723		1.116	0.131305
1.117	17.5094		1.117	0.313723		1.117	0.131619
1.118	17.4366		1.118	0.313723		1.118	0.131932
1.119	17.4395		1.119	0.313723		1.119	0.132246
1.12	17.39		1.12	0.312836		1.12	0.132559
1.121	17.3434		1.121	0.312688		1.121	0.132872
1.122	17.3667		1.122	0.312541		1.122	0.133184
1.123	17.3317		1.123	0.312245		1.123	0.133496
1.124	17.3172		1.124	0.312541		1.124	0.133809
1.125	17.323		1.125	0.312245		1.125	0.134121
1.126	17.3055		1.126	0.312541		1.126	0.134434
1.127	17.2502		1.127	0.311506		1.127	0.134745
1.128	17.1279		1.128	0.311211		1.128	0.135056
1.129	16.9998		1.129	0.311359		1.129	0.135368
1.13	16.7843		1.13	0.311211		1.13	0.135679
1.131	16.5747		1.131	0.311063		1.131	0.13599
1.132	16.5281		1.132	0.311063		1.132	0.136301
1.133	16.4116		1.133	0.311506		1.133	0.136613
1.134	16.3563		1.134	0.310472		1.134	0.136923
1.135	16.3534		1.135	0.309881		1.135	0.137233
1.136	16.2806		1.136	0.309733		1.136	0.137543
1.137	16.2544		1.137	0.310176		1.137	0.137853
1.138	16.2631		1.138	0.310324		1.138	0.138163
1.139	16.2253		1.139	0.310029		1.139	0.138473
1.14	16.2107		1.14	0.309881		1.14	0.138783
1.141	16.234		1.141	0.30929		1.141	0.139092
1.142	16.1991		1.142	0.308994		1.142	0.139401
1.143	16.1496		1.143	0.308994		1.143	0.13971
1.144	16.0273		1.144	0.308994		1.144	0.140019
1.145	15.9021		1.145	0.308994		1.145	0.140328
1.146	15.6924		1.146	0.30796		1.146	0.140636
1.147	15.4973		1.147	0.308108		1.147	0.140944
1.148	15.4653		1.148	0.307812		1.148	0.141252
1.149	15.4042		1.149	0.307812		1.149	0.14156
1.15	15.2702		1.15	0.307517		1.15	0.141868
1.151	15.2964		1.151	0.306778		1.151	0.142174
1.152	15.2353		1.152	0.306778		1.152	0.142481
1.153	15.1829		1.153	0.306778		1.153	0.142788
1.154	15.2004		1.154	0.307074		1.154	0.143095
1.155	15.1654		1.155	0.305891		1.155	0.143401
1.156	15.1392		1.156	0.305448		1.156	0.143706
1.157	15.1421		1.157	0.305744		1.157	0.144012
1.158	15.1538		1.158	0.305448		1.158	0.144318
1.159	15.0955		1.159	0.305596		1.159	0.144623
1.16	14.9674		1.16	0.304266		1.16	0.144927
1.161	14.8451		1.161	0.304266		1.161	0.145232
1.162	14.6559		1.162	0.304562		1.162	0.145536
1.163	14.4608		1.163	0.304414		1.163	0.145841
1.164	14.4258		1.164	0.303527		1.164	0.146144
1.165	14.3734		1.165	0.30338		1.165	0.146448
1.166	14.3297		1.166	0.303084		1.166	0.146751
1.167	14.289		1.167	0.30338		1.167	0.147054
1.168	14.2249		1.168	0.303084		1.168	0.147357
1.169	14.1754		1.169	0.302197		1.169	0.147659
1.17	14.1987		1.17	0.30205		1.17	0.147961
1.171	14.1492		1.171	0.30205		1.171	0.148263
1.172	14.1434		1.172	0.302197		1.172	0.148566
1.173	14.1521		1.173	0.301459		1.173	0.148867
1.174	14.1114		1.174	0.30072		1.174	0.149168
1.175	14.0997		1.175	0.301015		1.175	0.149469
1.176	13.9745		1.176	0.300868		1.176	0.14977
1.177	13.8522		1.177	0.301163		1.177	0.150071
1.178	13.6717		1.178	0.300129		1.178	0.150371
1.179	13.5145		1.179	0.299833		1.179	0.150671
1.18	13.4475		1.18	0.299833		1.18	0.150971
1.181	13.4271		1.181	0.299981		1.181	0.151271
1.182	13.3543		1.182	0.299686		1.182	0.15157
1.183	13.3165		1.183	0.298651		1.183	0.151869
1.184	13.2815		1.184	0.298947		1.184	0.152168
1.185	13.2233		1.185	0.298651		1.185	0.152467
1.186	13.232		1.186	0.298503		1.186	0.152765
1.187	13.1971		1.187	0.298208		1.187	0.153063
1.188	13.1883		1.188	0.297469		1.188	0.153361
1.189	13.1883		1.189	0.297174		1.189	0.153658
1.19	13.1709		1.19	0.296435		1.19	0.153954
1.191	13.1854		1.191	0.296583		1.191	0.154251
1.192	13.0165		1.192	0.296435		1.192	0.154547
1.193	12.8942		1.193	0.296435		1.193	0.154844
1.194	12.7399		1.194	0.295548		1.194	0.155139
1.195	12.6118		1.195	0.294957		1.195	0.155434
1.196	12.5303		1.196	0.294809		1.196	0.155729
1.197	12.5332		1.197	0.294071		1.197	0.156023
1.198	12.4255		1.198	0.294071		1.198	0.156317
1.199	12.4517		1.199	0.292889		1.199	0.15661
1.2	12.3963		1.2	0.292889		1.2	0.156903
1.201	12.3381		1.201	0.291854		1.201	0.157195
1.202	12.3498		1.202	0.291854		1.202	0.157487
1.203	12.3148		1.203	0.291707		1.203	0.157778
1.204	12.2944		1.204	0.291707		1.204	0.15807
1.205	12.3061		1.205	0.291707		1.205	0.158362
1.206	12.2682		1.206	0.290672		1.206	0.158652
1.207	12.274		1.207	0.290524		1.207	0.158943
1.208	12.1372		1.208	0.289786		1.208	0.159233
1.209	12.0236		1.209	0.289786		1.209	0.159523
1.21	11.8548		1.21	0.289342		1.21	0.159812
1.211	11.7587		1.211	0.28949		1.211	0.160101
1.212	11.6859		1.212	0.28949		1.212	0.160391
1.213	11.6801		1.213	0.288604		1.213	0.16068
1.214	11.5927		1.214	0.288308		1.214	0.160968
1.215	11.5781		1.215	0.287422		1.215	0.161255
1.216	11.5694		1.216	0.287126		1.216	0.161542
1.217	11.5053		1.217	0.287126		1.217	0.16183
1.218	11.4966		1.218	0.287274		1.218	0.162117
1.219	11.4879		1.219	0.28683		1.219	0.162404
1.22	11.4733		1.22	0.286092		1.22	0.16269
1.221	11.4733		1.221	0.286092		1.221	0.162976
1.222	11.4558		1.222	0.28491		1.222	0.163261
1.223	11.4326		1.223	0.285057		1.223	0.163546
1.224	11.3365		1.224	0.283875		1.224	0.16383
1.225	11.1996		1.225	0.283875		1.225	0.164114
1.226	11.0482		1.226	0.283137		1.226	0.164397
1.227	10.9812		1.227	0.282693		1.227	0.164679
1.228	10.891		1.228	0.282545		1.228	0.164962
1.229	10.8793		1.229	0.281363		1.229	0.165243
1.23	10.8153		1.23	0.281216		1.23	0.165524
1.231	10.792		1.231	0.280625		1.231	0.165805
1.232	10.8356		1.232	0.280329		1.232	0.166085
1.233	10.7366		1.233	0.279443		1.233	0.166365
1.234	10.725		1.234	0.279147		1.234	0.166644
1.235	10.7017		1.235	0.278851		1.235	0.166923
1.236	10.6988		1.236	0.277965		1.236	0.167201
1.237	10.693		1.237	0.277965		1.237	0.167479
1.238	10.6813		1.238	0.275896		1.238	0.167755
1.239	10.6639		1.239	0.275601		1.239	0.16803
1.24	10.5299		1.24	0.27501		1.24	0.168305
1.241	10.4513		1.241	0.274566		1.241	0.16858
1.242	10.2882		1.242	0.274123		1.242	0.168854
1.243	10.2358		1.243	0.273237		1.243	0.169127
1.244	10.1572		1.244	0.273237		1.244	0.1694
1.245	10.1368		1.245	0.271464		1.245	0.169672
1.246	10.0902		1.246	0.270872		1.246	0.169943
1.247	10.0553		1.247	0.270281		1.247	0.170213
1.248	10.0437		1.248	0.269986		1.248	0.170483
1.249	10.0174		1.249	0.268804		1.249	0.170752
1.25	9.99706		1.25	0.267474		1.25	0.171019
1.251	9.98251		1.251	0.26777		1.251	0.171287
1.252	9.96212		1.252	0.265553		1.252	0.171553
1.253	9.97086		1.253	0.265258		1.253	0.171818
1.254	9.95339		1.254	0.263485		1.254	0.172081
1.255	9.91845		1.255	0.262893		1.255	0.172344
1.256	9.82527		1.256	0.261564		1.256	0.172606
1.257	9.71463		1.257	0.260529		1.257	0.172866
1.258	9.58069		1.258	0.260234		1.258	0.173127
1.259	9.54283		1.259	0.258313		1.259	0.173385
1.26	9.46713		1.26	0.258313		1.26	0.173643
1.261	9.42927		1.261	0.256244		1.261	0.173899
1.262	9.41763		1.262	0.256097		1.262	0.174156
1.263	9.3623		1.263	0.253732		1.263	0.174409
1.264	9.35357		1.264	0.25255		1.264	0.174662
1.265	9.33028		1.265	0.251664		1.265	0.174914
1.266	9.29533		1.266	0.250334		1.266	0.175164
1.267	9.30698		1.267	0.250334		1.267	0.175414
1.268	9.29242		1.268	0.247231		1.268	0.175661
1.269	9.2866		1.269	0.246788		1.269	0.175908
1.27	9.26913		1.27	0.243389		1.27	0.176152
1.271	9.24292		1.271	0.242059		1.271	0.176394
1.272	9.14975		1.272	0.240286		1.272	0.176634
1.273	9.0391		1.273	0.238809		1.273	0.176873
1.274	8.93428		1.274	0.238218		1.274	0.177111
1.275	8.88478		1.275	0.234524		1.275	0.177345
1.276	8.82072		1.276	0.234376		1.276	0.17758
1.277	8.78578		1.277	0.230386		1.277	0.17781
1.278	8.77122		1.278	0.2295		1.278	0.17804
1.279	8.71881		1.279	0.226545		1.279	0.178266
1.28	8.72463		1.28	0.225215		1.28	0.178492
1.281	8.68387		1.281	0.222555		1.281	0.178714
1.282	8.67805		1.282	0.2196		1.282	0.178934
1.283	8.68387		1.283	0.219452		1.283	0.179153
1.284	8.65184		1.284	0.214133		1.284	0.179367
1.285	8.65766		1.285	0.21369		1.285	0.179581
1.286	8.64602		1.286	0.209405		1.286	0.17979
1.287	8.61981		1.287	0.207927		1.287	0.179998
1.288	8.52663		1.288	0.204824		1.288	0.180203
1.289	8.42181		1.289	0.20113		1.289	0.180404
1.29	8.30243		1.29	0.200687		1.29	0.180605
1.291	8.29952		1.291	0.194776		1.291	0.1808
1.292	8.2209		1.292	0.194038		1.292	0.180994
1.293	8.18596		1.293	0.188571		1.293	0.181182
1.294	8.17723		1.294	0.187241		1.294	0.18137
1.295	8.12481		1.295	0.182808		1.295	0.181552
1.296	8.12481		1.296	0.180444		1.296	0.181733
1.297	8.09278		1.297	0.179409		1.297	0.181912
1.298	8.08405		1.298	0.172908		1.298	0.182085
1.299	8.08696		1.299	0.171874		1.299	0.182257
1.3	8.04328		1.3	0.165225		1.3	0.182422
1.301	8.05493		1.301	0.163599		1.301	0.182586
1.302	8.06367		1.302	0.158871		1.302	0.182745
1.303	8.02581		1.303	0.156359		1.303	0.182901
1.304	7.94137		1.304	0.153256		1.304	0.183054
1.305	7.83946		1.305	0.147493		1.305	0.183202
1.306	7.7259		1.306	0.146459		1.306	0.183348
1.307	7.70843		1.307	0.139958		1.307	0.183488
1.308	7.68805		1.308	0.138628		1.308	0.183627
1.309	7.62399		1.309	0.132126		1.309	0.183759
1.31	7.62691		1.31	0.12991		1.31	0.183889
1.311	7.56867		1.311	0.126068		1.311	0.184015
1.312	7.56576		1.312	0.120601		1.312	0.184136
1.313	7.53664		1.313	0.120158		1.313	0.184256
1.314	7.52791		1.314	0.111145		1.314	0.184367
1.315	7.53664		1.315	0.109963		1.315	0.184477
1.316	7.51335		1.316	0.102131		1.316	0.184579
1.317	7.51917		1.317	0.0996194		1.317	0.184679
1.318	7.49588		1.318	0.093118		1.318	0.184772
1.319	7.47258		1.319	0.0885374		1.319	0.18486
1.32	7.39105		1.32	0.0867643		1.32	0.184947
1.321	7.30661		1.321	0.0765689		1.321	0.185024
1.322	7.22217		1.322	0.0752391		1.322	0.185099
1.323	7.17559		1.323	0.0634183		1.323	0.185162
1.324	7.1552		1.324	0.0603154		1.324	0.185223
1.325	7.08823		1.325	0.0505633		1.325	0.185273
1.326	7.12026		1.326	0.0449484		1.326	0.185318
1.327	7.06494		1.327	0.0416977		1.327	0.18536
1.328	7.05912		1.328	0.026774		1.328	0.185387
1.329	7.03873		1.329	0.0245576		1.329	0.185411
1.33	7.00962		1.33	0.007122		1.33	0.185418
1.331	7.02126		1.331	0.00431457		1.331	0.185422
1.332	7.07367		1.332	0.00372354		1.332	0.185426
1.333	7.02126		1.333	0.00328026		1.333	0.185429
1.334	7.00088		1.334	0.00342802		1.334	0.185433
1.335	6.97176		1.335	-0.000413726		1.335	0.185433
1.336	6.89023		1.336	-0.0218388		1.336	0.185411
1.337	6.81162		1.337	-0.0244985		1.337	0.185386
1.338	6.73591		1.338	-0.0388312		1.338	0.185347
1.339	6.70097		1.339	-0.0423774		1.339	0.185305
1.34	6.6835		1.34	-0.0527205		1.34	0.185252
1.341	6.62235		1.341	-0.0578921		1.341	0.185194
1.342	6.62818		1.342	-0.0630637		1.342	0.185131
1.343	6.5845		1.343	-0.0713382		1.343	0.18506
1.344	6.58741		1.344	-0.0722248		1.344	0.184988
1.345	6.57577		1.345	-0.0819769		1.345	0.184906
1.346	6.55538		1.346	-0.0834545		1.346	0.184822
1.347	6.5583		1.347	-0.0921723		1.347	0.18473
1.348	6.53209		1.348	-0.0952752		1.348	0.184635
1.349	6.54082		1.349	-0.099708		1.349	0.184535
1.35	6.52918		1.35	-0.103993		1.35	0.184431
1.351	6.51462		1.351	-0.104732		1.351	0.184326
1.352	6.42144		1.352	-0.114041		1.352	0.184212
1.353	6.35447		1.353	-0.115223		1.353	0.184097
1.354	6.27877		1.354	-0.122315		1.354	0.183975
1.355	6.24092		1.355	-0.124236		1.355	0.183851
1.356	6.24383		1.356	-0.129408		1.356	0.183721
1.357	6.16812		1.357	-0.132954		1.357	0.183588
1.358	6.20597		1.358	-0.135761		1.358	0.183452
1.359	6.15647		1.359	-0.143002		1.359	0.183309
1.36	6.14192		1.36	-0.143888		1.36	0.183166
1.361	6.13609		1.361	-0.152458		1.361	0.183013
1.362	6.10698		1.362	-0.154083		1.362	0.182859
1.363	6.12153		1.363	-0.16221		1.363	0.182697
1.364	6.10989		1.364	-0.165461		1.364	0.182531
1.365	6.10989		1.365	-0.171371		1.365	0.18236
1.366	6.09242		1.366	-0.177577		1.366	0.182182
1.367	6.07786		1.367	-0.178316		1.367	0.182004
1.368	5.99633		1.368	-0.189989		1.368	0.181814
1.369	5.92062		1.369	-0.191762		1.369	0.181622
1.37	5.87112		1.37	-0.203583		1.37	0.181419
1.371	5.82745		1.371	-0.206686		1.371	0.181212
1.372	5.83327		1.372	-0.215699		1.372	0.180996
1.373	5.76921		1.373	-0.221018		1.373	0.180775
1.374	5.8158		1.374	-0.225451		1.374	0.18055
1.375	5.75465		1.375	-0.236681		1.375	0.180313
1.376	5.73136		1.376	-0.237863		1.376	0.180075
1.377	5.73427		1.377	-0.251161		1.377	0.179824
1.378	5.69933		1.378	-0.254264		1.378	0.17957
1.379	5.70807		1.379	-0.265199		1.379	0.179305
1.38	5.69933		1.38	-0.269927		1.38	0.179035
1.381	5.70224		1.381	-0.276428		1.381	0.178758
1.382	5.68768		1.382	-0.284555		1.382	0.178474
1.383	5.67313		1.383	-0.285737		1.383	0.178188
1.384	5.57704		1.384	-0.296524		1.384	0.177892
1.385	5.51589		1.385	-0.298001		1.385	0.177594
1.386	5.47804		1.386	-0.307901		1.386	0.177286
1.387	5.44019		1.387	-0.310708		1.387	0.176975
1.388	5.4431		1.388	-0.31588		1.388	0.176659
1.389	5.37613		1.389	-0.319722		1.389	0.176339
1.39	5.38486		1.39	-0.32179		1.39	0.176018
1.391	5.38195		1.391	-0.327405		1.391	0.17569
1.392	5.34119		1.392	-0.328144		1.392	0.175362
1.393	5.34701		1.393	-0.333316		1.393	0.175029
1.394	5.30916		1.394	-0.334202		1.394	0.174695
1.395	5.32372		1.395	-0.33701		1.395	0.174358
1.396	5.30625		1.396	-0.338487		1.396	0.174019
1.397	5.30042		1.397	-0.339817		1.397	0.173679
1.398	5.30333		1.398	-0.341295		1.398	0.173338
1.399	5.28586		1.399	-0.341147		1.399	0.172997
1.4	5.20142		1.4	-0.343363		1.4	0.172653
1.401	5.13445		1.401	-0.343659		1.401	0.17231
1.402	5.10534		1.402	-0.344398		1.402	0.171965
1.403	5.04419		1.403	-0.344841		1.403	0.171621
1.404	5.07622		1.404	-0.345875		1.404	0.171275
1.405	5.01507		1.405	-0.346909		1.405	0.170928
1.406	5.01798		1.406	-0.346909		1.406	0.170581
1.407	5.01798		1.407	-0.348092		1.407	0.170233
1.408	4.98304		1.408	-0.347944		1.408	0.169885
1.409	4.96266		1.409	-0.35016		1.409	0.169535
1.41	4.9481		1.41	-0.350456		1.41	0.169184
1.411	4.95392		1.411	-0.353263		1.411	0.168831
1.412	4.94519		1.412	-0.354445		1.412	0.168476
1.413	4.94228		1.413	-0.356071		1.413	0.16812
1.414	4.93645		1.414	-0.359173		1.414	0.167761
1.415	4.91025		1.415	-0.359617		1.415	0.167402
1.416	4.87531		1.416	-0.363606		1.416	0.167038
1.417	4.79378		1.417	-0.364197		1.417	0.166674
1.418	4.74428		1.418	-0.367891		1.418	0.166306
1.419	4.70351		1.419	-0.36996		1.419	0.165936
1.42	4.71516		1.42	-0.372029		1.42	0.165564
1.421	4.66566		1.421	-0.37454		1.421	0.165189
1.422	4.6744		1.422	-0.37454		1.422	0.164815
1.423	4.64237		1.423	-0.37853		1.423	0.164436
1.424	4.65693		1.424	-0.378973		1.424	0.164057
1.425	4.6249		1.425	-0.382076		1.425	0.163675
1.426	4.59869		1.426	-0.382815		1.426	0.163292
1.427	4.60452		1.427	-0.384736		1.427	0.162908
1.428	4.6016		1.428	-0.386213		1.428	0.162521
1.429	4.60452		1.429	-0.386361		1.429	0.162135
1.43	4.60743		1.43	-0.387396		1.43	0.161748
1.431	4.5754		1.431	-0.387543		1.431	0.16136
1.432	4.47057		1.432	-0.38843		1.432	0.160972
1.433	4.43855		1.433	-0.388578		1.433	0.160583
1.434	4.4269		1.434	-0.389612		1.434	0.160194
1.435	4.3774		1.435	-0.389612		1.435	0.159804
1.436	4.39196		1.436	-0.389464		1.436	0.159414
1.437	4.35411		1.437	-0.388725		1.437	0.159026
1.438	4.34537		1.438	-0.388578		1.438	0.158637
1.439	4.31916		1.439	-0.388725		1.439	0.158248
1.44	4.31625		1.44	-0.388578		1.44	0.15786
1.441	4.30169		1.441	-0.387543		1.441	0.157472
1.442	4.29005		1.442	-0.387248		1.442	0.157085
1.443	4.29296		1.443	-0.386657		1.443	0.156698
1.444	4.28131		1.444	-0.386361		1.444	0.156312
1.445	4.28131		1.445	-0.385918		1.445	0.155926
1.446	4.29005		1.446	-0.384145		1.446	0.155542
1.447	4.26966		1.447	-0.384293		1.447	0.155158
1.448	4.17067		1.448	-0.38311		1.448	0.154775
1.449	4.19978		1.449	-0.38311		1.449	0.154391
1.45	4.10952		1.45	-0.381337		1.45	0.15401
1.451	4.06584		1.451	-0.380746		1.451	0.153629
1.452	4.08914		1.452	-0.380008		1.452	0.153249
1.453	4.05711		1.453	-0.379269		1.453	0.15287
1.454	4.0542		1.454	-0.37986		1.454	0.15249
1.455	4.03673		1.455	-0.378382		1.455	0.152112
1.456	4.01343		1.456	-0.378234		1.456	0.151734
1.457	4.01343		1.457	-0.377643		1.457	0.151356
1.458	4.0047		1.458	-0.377348		1.458	0.150979
1.459	3.99596		1.459	-0.376461		1.459	0.150602
1.46	3.99596		1.46	-0.376166		1.46	0.150226
1.461	3.98723		1.461	-0.375723		1.461	0.14985
1.462	3.99305		1.462	-0.376018		1.462	0.149474
1.463	3.97267		1.463	-0.376166		1.463	0.149098
1.464	3.89114		1.464	-0.374836		1.464	0.148723
1.465	3.86202		1.465	-0.37454		1.465	0.148349
1.466	3.89114		1.466	-0.375131		1.466	0.147974
1.467	3.80961		1.467	-0.374836		1.467	0.147599
1.468	3.79505		1.468	-0.374245		1.468	0.147225
1.469	3.76884		1.469	-0.373654		1.469	0.146851
1.47	3.77467		1.47	-0.373654		1.47	0.146477
1.471	3.74846		1.471	-0.372767		1.471	0.146104
1.472	3.74264		1.472	-0.37262		1.472	0.145732
1.473	3.7339		1.473	-0.371585		1.473	0.14536
1.474	3.7077		1.474	-0.371438		1.474	0.144989
1.475	3.7077		1.475	-0.370994		1.475	0.144618
1.476	3.71935		1.476	-0.370403		1.476	0.144247
1.477	3.71935		1.477	-0.370403		1.477	0.143877
1.478	3.71643		1.478	-0.369517		1.478	0.143508
1.479	3.70479		1.479	-0.369221		1.479	0.143138
1.48	3.61452		1.48	-0.368335		1.48	0.14277
1.481	3.57958		1.481	-0.368039		1.481	0.142402
1.482	3.56502		1.482	-0.366561		1.482	0.142035
1.483	3.55046		1.483	-0.365675		1.483	0.14167
1.484	3.54173		1.484	-0.365232		1.484	0.141304
1.485	3.51261		1.485	-0.363459		1.485	0.140941
1.486	3.49805		1.486	-0.363163		1.486	0.140578
1.487	3.49805		1.487	-0.362572		1.487	0.140215
1.488	3.48058		1.488	-0.362129		1.488	0.139853
1.489	3.48349		1.489	-0.360651		1.489	0.139492
1.49	3.46894		1.49	-0.359912		1.49	0.139133
1.491	3.46894		1.491	-0.359469		1.491	0.138773
1.492	3.4602		1.492	-0.358878		1.492	0.138414
1.493	3.45729		1.493	-0.358582		1.493	0.138056
1.494	3.4602		1.494	-0.356514		1.494	0.137699
1.495	3.44855		1.495	-0.356366		1.495	0.137343
1.496	3.39905		1.496	-0.355775		1.496	0.136987
1.497	3.38158		1.497	-0.355332		1.497	0.136632
1.498	3.29714		1.498	-0.354445		1.498	0.136277
1.499	3.26802		1.499	-0.354297		1.499	0.135923
1.5	3.19523		1.5	-0.35415		1.5	0.135569
1.501	3.11661		1.501	-0.353115		1.501	0.135216
1.502	3.06711		1.502	-0.352968		1.502	0.134863
1.503	2.99432		1.503	-0.352229		1.503	0.13451
1.504	2.92153		1.504	-0.351933		1.504	0.134159
1.505	2.85747		1.505	-0.350899		1.505	0.133808
1.506	2.79632		1.506	-0.350899		1.506	0.133457
1.507	2.73226		1.507	-0.35016		1.507	0.133107
1.508	2.69441		1.508	-0.349569		1.508	0.132757
1.509	2.59832		1.509	-0.349569		1.509	0.132407
1.51	2.53427		1.51	-0.348535		1.51	0.132059
1.511	2.47894		1.511	-0.348535		1.511	0.13171
1.512	2.42944		1.512	-0.347353		1.512	0.131363
1.513	2.37412		1.513	-0.347205		1.513	0.131016
1.514	2.3188		1.514	-0.346762		1.514	0.130669
1.515	2.2693		1.515	-0.346171		1.515	0.130323
1.516	2.19941		1.516	-0.345875		1.516	0.129977
1.517	2.14992		1.517	-0.345284		1.517	0.129632
1.518	2.11206		1.518	-0.344693		1.518	0.129287
1.519	2.05383		1.519	-0.344102		1.519	0.128943
1.52	2.01015		1.52	-0.343807		1.52	0.128599
1.521	1.96356		1.521	-0.342624		1.521	0.128256
1.522	1.89951		1.522	-0.341442		1.522	0.127915
1.523	1.86165		1.523	-0.34159		1.523	0.127573
1.524	1.85583		1.524	-0.340408		1.524	0.127233
1.525	1.78012		1.525	-0.34026		1.525	0.126893
1.526	1.73062		1.526	-0.339374		1.526	0.126553
1.527	1.68404		1.527	-0.339226		1.527	0.126214
1.528	1.64327		1.528	-0.338487		1.528	0.125876
1.529	1.59668		1.529	-0.337896		1.529	0.125538
1.53	1.5501		1.53	-0.338044		1.53	0.1252
1.531	1.50933		1.531	-0.338044		1.531	0.124862
1.532	1.48021		1.532	-0.337896		1.532	0.124524
1.533	1.4511		1.533	-0.336123		1.533	0.124188
1.534	1.38413		1.534	-0.335827		1.534	0.123852
1.535	1.34919		1.535	-0.334941		1.535	0.123517
1.536	1.31133		1.536	-0.334498		1.536	0.123182
1.537	1.27348		1.537	-0.333759		1.537	0.122849
1.538	1.25019		1.538	-0.333611		1.538	0.122515
1.539	1.20942		1.539	-0.333611		1.539	0.122181
1.54	1.16575		1.54	-0.332429		1.54	0.121849
1.541	1.16283		1.541	-0.332281		1.541	0.121517
1.542	1.1046		1.542	-0.331395		1.542	0.121185
1.543	1.06966		1.543	-0.331247		1.543	0.120854
1.544	1.03763		1.544	-0.330508		1.544	0.120524
1.545	1.00851		1.545	-0.329917		1.545	0.120194
1.546	0.970659		1.546	-0.329622		1.546	0.119864
1.547	0.932806		1.547	-0.328883		1.547	0.119535
1.548	0.918248		1.548	-0.328735		1.548	0.119206
1.549	0.886218		1.549	-0.327848		1.549	0.118879
1.55	0.860013		1.55	-0.327701		1.55	0.118551
1.551	0.836719		1.551	-0.326814		1.551	0.118224
1.552	0.795954		1.552	-0.326814		1.552	0.117897
1.553	0.769749		1.553	-0.325928		1.553	0.117571
1.554	0.752278		1.554	-0.325337		1.554	0.117246
1.555	0.723161		1.555	-0.325337		1.555	0.116921
1.556	0.696955		1.556	-0.325337		1.556	0.116595
1.557	0.679485		1.557	-0.325337		1.557	0.11627
1.558	0.635808		1.558	-0.32445		1.558	0.115946
1.559	0.612514		1.559	-0.324007		1.559	0.115622
1.56	0.592132		1.56	-0.324302		1.56	0.115297
1.561	0.563015		1.561	-0.324155		1.561	0.114973
1.562	0.55428		1.562	-0.323711		1.562	0.114649
1.563	0.52225		1.563	-0.322972		1.563	0.114326
1.564	0.493133		1.564	-0.32312		1.564	0.114003
1.565	0.478574		1.565	-0.322381		1.565	0.113681
1.566	0.507692		1.566	-0.321938		1.566	0.113359
1.567	0.43781		1.567	-0.321938		1.567	0.113037
1.568	0.423251		1.568	-0.321643		1.568	0.112715
1.569	0.408692		1.569	-0.321347		1.569	0.112394
1.57	0.37084		1.57	-0.320904		1.57	0.112073
1.571	0.356281		1.571	-0.320756		1.571	0.111752
1.572	0.338811		1.572	-0.319574		1.572	0.111433
1.573	0.327164		1.573	-0.319722		1.573	0.111113
1.574	0.306781		1.574	-0.318687		1.574	0.110794
1.575	0.283487		1.575	-0.31854		1.575	0.110476
1.576	0.263105		1.576	-0.317653		1.576	0.110158
1.577	0.251458		1.577	-0.317505		1.577	0.109841
1.578	0.228164		1.578	-0.317062		1.578	0.109524
1.579	0.216517		1.579	-0.316176		1.579	0.109207
1.58	0.201959		1.58	-0.316176		1.58	0.108891
1.581	0.1874		1.581	-0.315141		1.581	0.108576
1.582	0.219429		1.582	-0.314846		1.582	0.108261
1.583	0.164106		1.583	-0.314107		1.583	0.107947
1.584	0.143724		1.584	-0.313811		1.584	0.107633
1.585	0.129165		1.585	-0.31322		1.585	0.10732
1.586	0.117518		1.586	-0.312629		1.586	0.107007
1.587	0.105871		1.587	-0.312482		1.587	0.106695
1.588	0.0796653		1.588	-0.310856		1.588	0.106384
1.589	0.0651066		1.589	-0.310561		1.589	0.106074
1.59	0.0680183		1.59	-0.309379		1.59	0.105764
1.591	0.0796653		1.591	-0.309231		1.591	0.105455
1.592	0.0418126		1.592	-0.308935		1.592	0.105146
1.593	0.0243422		1.593	-0.309231		1.593	0.104837
1.594	0.00395997		1.594	-0.309083		1.594	0.104528
1.595	-0.007687		1.595	-0.308344		1.595	0.104219
1.596	-0.0135105		1.596	-0.308049		1.596	0.103911
1.597	-0.0135105		1.597	-0.307162		1.597	0.103604
1.598	-0.0338927		1.598	-0.306571		1.598	0.103298
1.599	-0.0455397		1.599	-0.306423		1.599	0.102991
1.6	-0.0630101		1.6	-0.305389		1.6	0.102686
1.601	-0.0746571		1.601	-0.305241		1.601	0.102381
1.602	-0.0804806		1.602	-0.304503		1.602	0.102076
1.603	-0.0921276		1.603	-0.30465		1.603	0.101771
1.604	-0.103775		1.604	-0.303468		1.604	0.101468
1.605	-0.109598		1.605	-0.30332		1.605	0.101165
1.606	-0.12998		1.606	-0.303468		1.606	0.100861
1.607	-0.12998		1.607	-0.303173		1.607	0.100558
1.608	-0.150362		1.608	-0.302877		1.608	0.100255
1.609	-0.156186		1.609	-0.302138		1.609	0.099953
1.61	-0.167833		1.61	-0.302286		1.61	0.0996507
1.611	-0.176568		1.611	-0.301547		1.611	0.0993491
1.612	-0.188215		1.612	-0.300956		1.612	0.0990482
1.613	-0.188215		1.613	-0.300218		1.613	0.0987479
1.614	-0.199862		1.614	-0.30007		1.614	0.0984479
1.615	-0.208597		1.615	-0.299331		1.615	0.0981485
1.616	-0.217333		1.616	-0.299035		1.616	0.0978495
1.617	-0.223156		1.617	-0.298444		1.617	0.0975511
1.618	-0.231891		1.618	-0.296967		1.618	0.0972541
1.619	-0.255185		1.619	-0.296376		1.619	0.0969577
1.62	-0.255185		1.62	-0.295637		1.62	0.0966621
1.621	-0.255185		1.621	-0.295341		1.621	0.0963667
1.622	-0.269744		1.622	-0.294603		1.622	0.0960721
1.623	-0.269744		1.623	-0.294159		1.623	0.095778
1.624	-0.287214		1.624	-0.293716		1.624	0.0954843
1.625	-0.301773		1.625	-0.293273		1.625	0.095191
1.626	-0.304685		1.626	-0.292977		1.626	0.094898
1.627	-0.310508		1.627	-0.292091		1.627	0.0946059
1.628	-0.322155		1.628	-0.291647		1.628	0.0943143
1.629	-0.325067		1.629	-0.290318		1.629	0.094024
1.63	-0.333802		1.63	-0.289431		1.63	0.0937345
1.631	-0.336714		1.631	-0.28884		1.631	0.0934457
1.632	-0.345449		1.632	-0.288249		1.632	0.0931574
1.633	-0.336714		1.633	-0.288249		1.633	0.0928692
1.634	-0.345449		1.634	-0.28751		1.634	0.0925817
1.635	-0.360008		1.635	-0.287067		1.635	0.0922946
1.636	-0.368743		1.636	-0.285294		1.636	0.0920093
1.637	-0.38039		1.637	-0.284703		1.637	0.0917246
1.638	-0.386214		1.638	-0.284112		1.638	0.0914405
1.639	-0.394949		1.639	-0.283816		1.639	0.0911567
1.64	-0.383302		1.64	-0.283816		1.64	0.0908729
1.641	-0.389125		1.641	-0.28293		1.641	0.0905899
1.642	-0.412419		1.642	-0.282782		1.642	0.0903072
1.643	-0.409508		1.643	-0.282634		1.643	0.0900245
1.644	-0.421155		1.644	-0.282634		1.644	0.0897419
1.645	-0.42989		1.645	-0.281748		1.645	0.0894601
1.646	-0.424066		1.646	-0.281452		1.646	0.0891787
1.647	-0.424066		1.647	-0.281157		1.647	0.0888975
1.648	-0.441537		1.648	-0.280418		1.648	0.0886171
1.649	-0.426978		1.649	-0.280418		1.649	0.0883367
1.65	-0.438625		1.65	-0.279383		1.65	0.0880573
1.651	-0.44736		1.651	-0.279383		1.651	0.0877779
1.652	-0.453184		1.652	-0.278201		1.652	0.0874997
1.653	-0.459007		1.653	-0.278201		1.653	0.0872215
1.654	-0.464831		1.654	-0.277758		1.654	0.0869438
1.655	-0.473566		1.655	-0.278201		1.655	0.0866656
1.656	-0.470654		1.656	-0.277906		1.656	0.0863877
1.657	-0.476478		1.657	-0.277019		1.657	0.0861106
1.658	-0.473566		1.658	-0.276724		1.658	0.0858339
1.659	-0.493948		1.659	-0.275837		1.659	0.0855581
1.66	-0.505595		1.66	-0.275542		1.66	0.0852825
1.661	-0.511419		1.661	-0.274951		1.661	0.0850076
1.662	-0.499772		1.662	-0.274655		1.662	0.0847329
1.663	-0.505595		1.663	-0.274212		1.663	0.0844587
1.664	-0.508507		1.664	-0.273473		1.664	0.0841853
1.665	-0.517242		1.665	-0.273621		1.665	0.0839116
1.666	-0.534713		1.666	-0.272291		1.666	0.0836393
1.667	-0.528889		1.667	-0.272143		1.667	0.0833672
1.668	-0.517242		1.668	-0.271404		1.668	0.0830958
1.669	-0.528889		1.669	-0.271404		1.669	0.0828244
1.67	-0.534713		1.67	-0.270666		1.67	0.0825537
1.671	-0.534713		1.671	-0.270222		1.671	0.0822835
1.672	-0.540536		1.672	-0.269927		1.672	0.0820136
1.673	-0.540536		1.673	-0.26904		1.673	0.0817445
1.674	-0.51433		1.674	-0.268745		1.674	0.0814758
1.675	-0.543448		1.675	-0.266972		1.675	0.0812088
1.676	-0.549271		1.676	-0.266528		1.676	0.0809423
1.677	-0.555095		1.677	-0.26579		1.677	0.0806765
1.678	-0.56383		1.678	-0.265346		1.678	0.0804112
1.679	-0.56383		1.679	-0.265199		1.679	0.080146
1.68	-0.552183		1.68	-0.264312		1.68	0.0798816
1.681	-0.56383		1.681	-0.264016		1.681	0.0796176
1.682	-0.566742		1.682	-0.263278		1.682	0.0793543
1.683	-0.552183		1.683	-0.263278		1.683	0.0790911
1.684	-0.575477		1.684	-0.262096		1.684	0.078829
1.685	-0.578389		1.685	-0.2618		1.685	0.0785672
1.686	-0.581301		1.686	-0.261505		1.686	0.0783057
1.687	-0.587124		1.687	-0.260913		1.687	0.0780448
1.688	-0.587124		1.688	-0.260618		1.688	0.0777841
1.689	-0.581301		1.689	-0.259731		1.689	0.0775244
1.69	-0.598771		1.69	-0.259584		1.69	0.0772648
1.691	-0.598771		1.691	-0.258697		1.691	0.0770061
1.692	-0.592948		1.692	-0.258549		1.692	0.0767476
1.693	-0.610418		1.693	-0.258254		1.693	0.0764893
1.694	-0.607506		1.694	-0.258402		1.694	0.0762309
1.695	-0.607506		1.695	-0.258402		1.695	0.0759725
1.696	-0.61333		1.696	-0.25722		1.696	0.0757153
1.697	-0.619153		1.697	-0.257367		1.697	0.0754579
1.698	-0.604595		1.698	-0.256333		1.698	0.0752016
1.699	-0.601683		1.699	-0.256333		1.699	0.0749453
1.7	-0.61333		1.7	-0.255742		1.7	0.0746895
1.701	-0.616241		1.701	-0.255151		1.701	0.0744344
1.702	-0.616241		1.702	-0.254412		1.702	0.07418
1.703	-0.633712		1.703	-0.253821		1.703	0.0739261
1.704	-0.619153		1.704	-0.253969		1.704	0.0736722
1.705	-0.616241		1.705	-0.252787		1.705	0.0734194
1.706	-0.627888		1.706	-0.252343		1.706	0.073167
1.707	-0.624977		1.707	-0.252196		1.707	0.0729148
1.708	-0.639535		1.708	-0.251457		1.708	0.0726634
1.709	-0.639535		1.709	-0.251161		1.709	0.0724122
1.71	-0.633712		1.71	-0.250423		1.71	0.0721618
1.711	-0.633712		1.711	-0.250423		1.711	0.0719114
1.712	-0.636624		1.712	-0.249241		1.712	0.0716621
1.713	-0.639535		1.713	-0.249241		1.713	0.0714129
1.714	-0.648271		1.714	-0.248354		1.714	0.0711645
1.715	-0.648271		1.715	-0.248058		1.715	0.0709165
1.716	-0.622065		1.716	-0.247763		1.716	0.0706687
1.717	-0.648271		1.717	-0.246876		1.717	0.0704219
1.718	-0.651182		1.718	-0.247024		1.718	0.0701748
1.719	-0.657006		1.719	-0.24599		1.719	0.0699288
1.72	-0.665741		1.72	-0.245547		1.72	0.0696833
1.721	-0.659918		1.721	-0.243773		1.721	0.0694395
1.722	-0.651182		1.722	-0.243478		1.722	0.069196
1.723	-0.665741		1.723	-0.242739		1.723	0.0689533
1.724	-0.659918		1.724	-0.242296		1.724	0.068711
1.725	-0.668653		1.725	-0.241853		1.725	0.0684692
1.726	-0.677388		1.726	-0.241262		1.726	0.0682279
1.727	-0.6803		1.727	-0.241262		1.727	0.0679866
1.728	-0.671565		1.728	-0.240227		1.728	0.0677464
1.729	-0.671565		1.729	-0.239784		1.729	0.0675066
1.73	-0.668653		1.73	-0.239193		1.73	0.0672674
1.731	-0.671565		1.731	-0.238897		1.731	0.0670285
1.732	-0.671565		1.732	-0.238306		1.732	0.0667902
1.733	-0.686123		1.733	-0.237568		1.733	0.0665527
1.734	-0.674476		1.734	-0.237715		1.734	0.0663149
1.735	-0.6803		1.735	-0.237715		1.735	0.0660772
1.736	-0.686123		1.736	-0.237568		1.736	0.0658397
1.737	-0.677388		1.737	-0.236829		1.737	0.0656028
1.738	-0.689035		1.738	-0.236829		1.738	0.065366
1.739	-0.69777		1.739	-0.235794		1.739	0.0651302
1.74	-0.683212		1.74	-0.235499		1.74	0.0648947
1.741	-0.6803		1.741	-0.23476		1.741	0.0646599
1.742	-0.689035		1.742	-0.234317		1.742	0.0644256
1.743	-0.69777		1.743	-0.234021		1.743	0.0641916
1.744	-0.706506		1.744	-0.233283		1.744	0.0639583
1.745	-0.69777		1.745	-0.232839		1.745	0.0637255
1.746	-0.69777		1.746	-0.2321		1.746	0.0634934
1.747	-0.69777		1.747	-0.2321		1.747	0.0632613
1.748	-0.694859		1.748	-0.231509		1.748	0.0630298
1.749	-0.645359		1.749	-0.230771		1.749	0.062799
1.75	-0.703594		1.75	-0.230771		1.75	0.0625682
1.751	-0.69777		1.751	-0.229589		1.751	0.0623386
1.752	-0.703594		1.752	-0.229736		1.752	0.0621089
1.753	-0.69777		1.753	-0.228554		1.753	0.0618804
1.754	-0.69777		1.754	-0.228406		1.754	0.0616519
1.755	-0.700682		1.755	-0.228259		1.755	0.0614237
1.756	-0.721064		1.756	-0.228406		1.756	0.0611953
1.757	-0.715241		1.757	-0.227963		1.757	0.0609673
1.758	-0.69777		1.758	-0.227224		1.758	0.0607401
1.759	-0.709417		1.759	-0.227077		1.759	0.060513
1.76	-0.703594		1.76	-0.22619		1.76	0.0602868
1.761	-0.709417		1.761	-0.226042		1.761	0.0600608
1.762	-0.726888		1.762	-0.225451		1.762	0.0598353
1.763	-0.721064		1.763	-0.225008		1.763	0.0596103
1.764	-0.723976		1.764	-0.224712		1.764	0.0593856
1.765	-0.718153		1.765	-0.224121		1.765	0.0591615
1.766	-0.721064		1.766	-0.223678		1.766	0.0589378
1.767	-0.715241		1.767	-0.222644		1.767	0.0587152
1.768	-0.7298		1.768	-0.222496		1.768	0.0584927
1.769	-0.7298		1.769	-0.222053		1.769	0.0582706
1.77	-0.721064		1.77	-0.221462		1.77	0.0580492
1.771	-0.726888		1.771	-0.221166		1.771	0.057828
1.772	-0.7298		1.772	-0.22028		1.772	0.0576077
1.773	-0.721064		1.773	-0.220427		1.773	0.0573873
1.774	-0.735623		1.774	-0.219245		1.774	0.057168
1.775	-0.732711		1.775	-0.219393		1.775	0.0569487
1.776	-0.732711		1.776	-0.218507		1.776	0.0567301
1.777	-0.723976		1.777	-0.218063		1.777	0.0565121
1.778	-0.7298		1.778	-0.217324		1.778	0.0562948
1.779	-0.735623		1.779	-0.216733		1.779	0.056078
1.78	-0.732711		1.78	-0.216586		1.78	0.0558614
1.781	-0.744358		1.781	-0.215995		1.781	0.0556454
1.782	-0.683212		1.782	-0.215699		1.782	0.0554297
1.783	-0.732711		1.783	-0.21363		1.783	0.0552161
1.784	-0.7298		1.784	-0.213187		1.784	0.0550029
1.785	-0.741446		1.785	-0.212596		1.785	0.0547903
1.786	-0.744358		1.786	-0.212448		1.786	0.0545779
1.787	-0.74727		1.787	-0.211119		1.787	0.0543668
1.788	-0.735623		1.788	-0.211119		1.788	0.0541556
1.789	-0.738535		1.789	-0.210971		1.789	0.0539447
1.79	-0.735623		1.79	-0.210232		1.79	0.0537344
1.791	-0.750182		1.791	-0.209937		1.791	0.0535245
1.792	-0.750182		1.792	-0.208902		1.792	0.0533156
1.793	-0.753093		1.793	-0.20905		1.793	0.0531066
1.794	-0.74727		1.794	-0.207572		1.794	0.052899
1.795	-0.761829		1.795	-0.206538		1.795	0.0526924
1.796	-0.753093		1.796	-0.20639		1.796	0.0524861
1.797	-0.750182		1.797	-0.205651		1.797	0.0522804
1.798	-0.761829		1.798	-0.205504		1.798	0.0520749
1.799	-0.744358		1.799	-0.204322		1.799	0.0518706
1.8	-0.744358		1.8	-0.204322		1.8	0.0516663
1.801	-0.750182		1.801	-0.202696		1.801	0.0514636
1.802	-0.761829		1.802	-0.201958		1.802	0.0512616
1.803	-0.753093		1.803	-0.201219		1.803	0.0510604
1.804	-0.756005		1.804	-0.200775		1.804	0.0508596
1.805	-0.767652		1.805	-0.200923		1.805	0.0506587
1.806	-0.756005		1.806	-0.198707		1.806	0.05046
1.807	-0.761829		1.807	-0.198411		1.807	0.0502616
1.808	-0.753093		1.808	-0.197377		1.808	0.0500642
1.809	-0.767652		1.809	-0.197229		1.809	0.049867
1.81	-0.76474		1.81	-0.195899		1.81	0.0496711
1.811	-0.770564		1.811	-0.195308		1.811	0.0494757
1.812	-0.753093		1.812	-0.19457		1.812	0.0492812
1.813	-0.758917		1.813	-0.193979		1.813	0.0490872
1.814	-0.761829		1.814	-0.193683		1.814	0.0488935
1.815	-0.773476		1.815	-0.192058		1.815	0.0487015
1.816	-0.776387		1.816	-0.191614		1.816	0.0485098
1.817	-0.770564		1.817	-0.190876		1.817	0.048319
1.818	-0.76474		1.818	-0.19058		1.818	0.0481284
1.819	-0.773476		1.819	-0.189398		1.819	0.047939
1.82	-0.776387		1.82	-0.188068		1.82	0.0477509
1.821	-0.776387		1.821	-0.188068		1.821	0.0475629
1.822	-0.782211		1.822	-0.185999		1.822	0.0473769
1.823	-0.782211		1.823	-0.185556		1.823	0.0471913
1.824	-0.756005		1.824	-0.184817		1.824	0.0470065
1.825	-0.776387		1.825	-0.184522		1.825	0.046822
1.826	-0.779299		1.826	-0.183192		1.826	0.0466388
1.827	-0.773476		1.827	-0.182601		1.827	0.0464562
1.828	-0.782211		1.828	-0.182306		1.828	0.0462739
1.829	-0.785123		1.829	-0.180089		1.829	0.0460938
1.83	-0.767652		1.83	-0.180089		1.83	0.0459137
1.831	-0.767652		1.831	-0.177873		1.831	0.0457358
1.832	-0.74727		1.832	-0.177577		1.832	0.0455582
1.833	-0.785123		1.833	-0.176395		1.833	0.0453818
1.834	-0.788034		1.834	-0.175509		1.834	0.0452063
1.835	-0.785123		1.835	-0.174918		1.835	0.0450314
1.836	-0.779299		1.836	-0.174327		1.836	0.0448571
1.837	-0.788034		1.837	-0.174031		1.837	0.0446831
1.838	-0.790946		1.838	-0.172258		1.838	0.0445108
1.839	-0.782211		1.839	-0.171667		1.839	0.0443391
1.84	-0.788034		1.84	-0.170041		1.84	0.0441691
1.841	-0.776387		1.841	-0.169894		1.841	0.0439992
1.842	-0.779299		1.842	-0.168712		1.842	0.0438305
1.843	-0.788034		1.843	-0.167677		1.843	0.0436628
1.844	-0.790946		1.844	-0.166939		1.844	0.0434959
1.845	-0.788034		1.845	-0.165461		1.845	0.0433304
1.846	-0.79677		1.846	-0.165018		1.846	0.0431654
1.847	-0.790946		1.847	-0.162949		1.847	0.0430024
1.848	-0.788034		1.848	-0.162506		1.848	0.0428399
1.849	-0.770564		1.849	-0.161176		1.849	0.0426788
1.85	-0.793858		1.85	-0.160585		1.85	0.0425182
1.851	-0.788034		1.851	-0.159994		1.851	0.0423582
1.852	-0.788034		1.852	-0.159255		1.852	0.0421989
1.853	-0.805505		1.853	-0.159107		1.853	0.0420398
1.854	-0.79677		1.854	-0.157186		1.854	0.0418826
1.855	-0.776387		1.855	-0.156743		1.855	0.0417259
1.856	-0.790946		1.856	-0.155118		1.856	0.0415708
1.857	-0.799681		1.857	-0.154675		1.857	0.0414161
1.858	-0.793858		1.858	-0.153197		1.858	0.0412629
1.859	-0.799681		1.859	-0.15231		1.859	0.0411106
1.86	-0.802593		1.86	-0.151719		1.86	0.0409589
1.861	-0.79677		1.861	-0.150242		1.861	0.0408086
1.862	-0.799681		1.862	-0.150094		1.862	0.0406585
1.863	-0.802593		1.863	-0.148173		1.863	0.0405104
1.864	-0.79677		1.864	-0.14773		1.864	0.0403626
1.865	-0.805505		1.865	-0.146843		1.865	0.0402158
1.866	-0.793858		1.866	-0.146696		1.866	0.0400691
1.867	-0.79677		1.867	-0.145661		1.867	0.0399234
1.868	-0.802593		1.868	-0.144627		1.868	0.0397788
1.869	-0.802593		1.869	-0.144331		1.869	0.0396345
1.87	-0.808417		1.87	-0.141967		1.87	0.0394925
1.871	-0.802593		1.871	-0.141967		1.871	0.0393505
1.872	-0.802593		1.872	-0.140046		1.872	0.0392105
1.873	-0.802593		1.873	-0.139603		1.873	0.0390709
1.874	-0.802593		1.874	-0.13916		1.874	0.0389317
1.875	-0.802593		1.875	-0.138717		1.875	0.038793
1.876	-0.811328		1.876	-0.138421		1.876	0.0386546
1.877	-0.811328		1.877	-0.136057		1.877	0.0385185
1.878	-0.802593		1.878	-0.136057		1.878	0.0383825
1.879	-0.793858		1.879	-0.134431		1.879	0.038248
1.88	-0.811328		1.88	-0.13384		1.88	0.0381142
1.881	-0.81424		1.881	-0.133102		1.881	0.0379811
1.882	-0.802593		1.882	-0.132658		1.882	0.0378484
1.883	-0.811328		1.883	-0.132215		1.883	0.0377162
1.884	-0.81424		1.884	-0.130737		1.884	0.0375855
1.885	-0.805505		1.885	-0.130146		1.885	0.0374553
1.886	-0.81424		1.886	-0.12926		1.886	0.0373261
1.887	-0.811328		1.887	-0.129408		1.887	0.0371967
1.888	-0.817152		1.888	-0.127782		1.888	0.0370689
1.889	-0.817152		1.889	-0.127044		1.889	0.0369419
1.89	-0.811328		1.89	-0.1266		1.89	0.0368153
1.891	-0.79677		1.891	-0.126009		1.891	0.0366892
1.892	-0.81424		1.892	-0.125714		1.892	0.0365635
1.893	-0.81424		1.893	-0.123793		1.893	0.0364397
1.894	-0.817152		1.894	-0.123645		1.894	0.0363161
1.895	-0.822975		1.895	-0.12202		1.895	0.0361941
1.896	-0.81424		1.896	-0.121281		1.896	0.0360728
1.897	-0.820064		1.897	-0.120985		1.897	0.0359518
1.898	-0.828799		1.898	-0.119803		1.898	0.035832
1.899	-0.81424		1.899	-0.120099		1.899	0.0357119
1.9	-0.820064		1.9	-0.119212		1.9	0.0355927
1.901	-0.831711		1.901	-0.118917		1.901	0.0354738
1.902	-0.817152		1.902	-0.117291		1.902	0.0353565
1.903	-0.820064		1.903	-0.116553		1.903	0.0352399
1.904	-0.825887		1.904	-0.116109		1.904	0.0351238
1.905	-0.820064		1.905	-0.115518		1.905	0.0350083
1.906	-0.831711		1.906	-0.114927		1.906	0.0348934
1.907	-0.808417		1.907	-0.113302		1.907	0.0347801
1.908	-0.81424		1.908	-0.113154		1.908	0.0346669
1.909	-0.822975		1.909	-0.11212		1.909	0.0345548
1.91	-0.822975		1.91	-0.112268		1.91	0.0344425
1.911	-0.828799		1.911	-0.110199		1.911	0.0343323
1.912	-0.820064		1.912	-0.109756		1.912	0.0342226
1.913	-0.825887		1.913	-0.109017		1.913	0.0341136
1.914	-0.817152		1.914	-0.108574		1.914	0.034005
1.915	-0.825887		1.915	-0.108574		1.915	0.0338964
1.916	-0.773476		1.916	-0.107539		1.916	0.0337889
1.917	-0.822975		1.917	-0.107244		1.917	0.0336816
1.918	-0.825887		1.918	-0.105914		1.918	0.0335757
1.919	-0.837534		1.919	-0.10488		1.919	0.0334708
1.92	-0.825887		1.92	-0.104289		1.92	0.0333665
1.921	-0.828799		1.921	-0.104141		1.921	0.0332624
1.922	-0.828799		1.922	-0.103845		1.922	0.0331586
1.923	-0.834622		1.923	-0.102959		1.923	0.0330556
1.924	-0.820064		1.924	-0.102663		1.924	0.0329529
1.925	-0.840446		1.925	-0.101481		1.925	0.0328515
1.926	-0.834622		1.926	-0.101481		1.926	0.03275
1.927	-0.831711		1.927	-0.10089		1.927	0.0326491
1.928	-0.834622		1.928	-0.100742		1.928	0.0325483
1.929	-0.831711		1.929	-0.0994125		1.929	0.0324489
1.93	-0.843358		1.93	-0.0982304		1.93	0.0323507
1.931	-0.834622		1.931	-0.0980827		1.931	0.0322526
1.932	-0.834622		1.932	-0.0969006		1.932	0.0321557
1.933	-0.81424		1.933	-0.0967528		1.933	0.032059
1.934	-0.831711		1.934	-0.0961618		1.934	0.0319628
1.935	-0.834622		1.935	-0.0958663		1.935	0.0318669
1.936	-0.837534		1.936	-0.0951275		1.936	0.0317718
1.937	-0.831711		1.937	-0.0946842		1.937	0.0316771
1.938	-0.817152		1.938	-0.0943887		1.938	0.0315827
1.939	-0.834622		1.939	-0.0936499		1.939	0.0314891
1.94	-0.825887		1.94	-0.0933544		1.94	0.0313957
1.941	-0.837534		1.941	-0.0926156		1.941	0.0313031
1.942	-0.855004		1.942	-0.0924678		1.942	0.0312107
1.943	-0.843358		1.943	-0.091729		1.943	0.0311189
1.944	-0.843358		1.944	-0.0914335		1.944	0.0310275
1.945	-0.837534		1.945	-0.0909902		1.945	0.0309365
1.946	-0.834622		1.946	-0.0899559		1.946	0.0308465
1.947	-0.840446		1.947	-0.0901037		1.947	0.0307564
1.948	-0.849181		1.948	-0.0901037		1.948	0.0306663
1.949	-0.846269		1.949	-0.0901037		1.949	0.0305762
1.95	-0.840446		1.95	-0.0892171		1.95	0.030487
1.951	-0.831711		1.951	-0.0889216		1.951	0.0303981
1.952	-0.843358		1.952	-0.0881828		1.952	0.0303099
1.953	-0.840446		1.953	-0.0878873		1.953	0.030222
1.954	-0.846269		1.954	-0.0875918		1.954	0.0301344
1.955	-0.840446		1.955	-0.0865574		1.955	0.0300479
1.956	-0.837534		1.956	-0.0861142		1.956	0.0299618
1.957	-0.843358		1.957	-0.0856709		1.957	0.0298761
1.958	-0.837534		1.958	-0.0853754		1.958	0.0297907
1.959	-0.840446		1.959	-0.0849321		1.959	0.0297058
1.96	-0.849181		1.96	-0.0840455		1.96	0.0296217
1.961	-0.857916		1.961	-0.0840455		1.961	0.0295377
1.962	-0.849181		1.962	-0.084341		1.962	0.0294533
1.963	-0.837534		1.963	-0.0841933		1.963	0.0293692
1.964	-0.849181		1.964	-0.0834545		1.964	0.0292857
1.965	-0.846269		1.965	-0.0833067		1.965	0.0292024
1.966	-0.849181		1.966	-0.0824202		1.966	0.02912
1.967	-0.849181		1.967	-0.0821247		1.967	0.0290378
1.968	-0.843358		1.968	-0.0815336		1.968	0.0289563
1.969	-0.846269		1.969	-0.0807948		1.969	0.0288755
1.97	-0.843358		1.97	-0.0806471		1.97	0.0287949
1.971	-0.849181		1.971	-0.0807948		1.971	0.0287141
1.972	-0.849181		1.972	-0.0809426		1.972	0.0286331
1.973	-0.860828		1.973	-0.080056		1.973	0.0285531
1.974	-0.840446		1.974	-0.0796128		1.974	0.0284735
1.975	-0.852093		1.975	-0.0793172		1.975	0.0283941
1.976	-0.846269		1.976	-0.0797605		1.976	0.0283144
1.977	-0.846269		1.977	-0.0796128		1.977	0.0282348
1.978	-0.852093		1.978	-0.0797605		1.978	0.028155
1.979	-0.857916		1.979	-0.079465		1.979	0.0280756
1.98	-0.849181		1.98	-0.0784307		1.98	0.0279971
1.981	-0.846269		1.981	-0.0784307		1.981	0.0279187
1.982	-0.825887		1.982	-0.0785784		1.982	0.0278401
1.983	-0.852093		1.983	-0.0784307		1.983	0.0277617
1.984	-0.866651		1.984	-0.0785784		1.984	0.0276831
1.985	-0.855004		1.985	-0.0782829		1.985	0.0276048
1.986	-0.857916		1.986	-0.0784307		1.986	0.0275264
1.987	-0.849181		1.987	-0.0785784		1.987	0.0274478
1.988	-0.857916		1.988	-0.0784307		1.988	0.0273694
1.989	-0.855004		1.989	-0.0784307		1.989	0.0272909
1.99	-0.860828		1.99	-0.0785784		1.99	0.0272124
1.991	-0.825887		1.991	-0.0785784		1.991	0.0271338
1.992	-0.855004		1.992	-0.0787262		1.992	0.0270551
1.993	-0.849181		1.993	-0.0785784		1.993	0.0269765
1.994	-0.855004		1.994	-0.0784307		1.994	0.0268981
1.995	-0.855004		1.995	-0.0787262		1.995	0.0268193
1.996	-0.857916		1.996	-0.0784307		1.996	0.0267409
1.997	-0.860828		1.997	-0.0785784		1.997	0.0266623
1.998	-0.857916		1.998	-0.0785784		1.998	0.0265837
[truncated: 43,001 more rows]

## Sheet: Fig4e
Peak Inspiratory Flow (L/s)
Independent Actuation							Synchronized Actuation
A	B	C	D	E	F		A	B	C	D	E	F
0.154143	0.340024	0.223885	0.219304	0.243833	0.33766		0.599342	0.38051	0.515414	0.23541	0.409323	0.294071
0.217531	0.333227	0.224919	0.219304	0.299242	0.316973		0.599342	0.382726	0.515414	0.222555	0.396763	0.474928
0.201426	0.340024	0.224919	0.219304	0.161974	0.316973		0.571711	0.382874	0.518665	0.222555	0.385238	0.276487
0.201426	0.343275	0.231864	0.219304	0.252107	0.316973		0.571711	0.379328	0.519995	0.228613	0.36337	0.276487
0.201426	0.370315	0.237627	0.204529	0.254176	0.316973		0.586634	0.375782	0.452025	0.237774	0.352879	0.478327
0.264962	0.357312	0.233046	0.210291	0.241468	0.316973		0.565948	0.375782	0.497979	0.237774	0.359676	0.478327
0.21561	0.344752	0.228466	0.21236	0.241468	0.316973		0.578655	0.373417	0.501525	0.237774	0.359676	0.315791
0.165668	0.34357	0.226249	0.21236	0.210439	0.303084		0.578655	0.373417	0.506401	0.252698	0.348298	0.472416
0.17143	0.337512	0.218122	0.21236	0.4504	0.291559		0.592397	0.384943	0.513198	0.252698	0.348298	0.297321
0.203937	0.330863	0.217088	0.211325	0.205858	0.355095		0.609685	0.375634	0.513198	0.229943	0.344752	0.478179
0.211769	0.361892	0.218122	0.211325	0.302641	0.348151		0.622392	0.381544	0.52029	0.238809	0.291854	0.478179
0.216497	0.362927	0.211178	0.214724	0.249595	0.324066		0.623574	0.381692	0.506253	0.254914	0.36795	0.310029
0.216497	0.341206	0.211178	0.214724	0.286387	0.304414		0.616629	0.377998	0.510834	0.233194	0.381692	0.474633
0.171578	0.341206	0.211178	0.198766	0.179409	0.319338		0.632735	0.379476	0.51438	0.242207	0.34357	0.291559
0.255801	0.328499	0.211178	0.282841	0.240286	0.353913		0.628302	0.378146	0.51438	0.244867	0.238809	0.481873
0.193447	0.333227	0.211178	0.220487	0.240286	0.340024		0.626973	0.383465	0.516596	0.239991	0.374895	0.481873
0.204085	0.346821	0.211178	0.220487	0.240139	0.340024		0.626973	0.384056	0.516596	0.237774	0.374895	0.296139
0.220043	0.36071	0.211178	0.220487	0.130944	0.340024		0.621505	0.382726	0.515414	0.237774	0.34357	0.296139
0.181921	0.353913	0.211178	0.220487	0.233489	0.340024		0.630223	0.37918	0.516449	0.228466	0.287126	0.472564
0.181921	0.332045	0.211178	0.208961	0.233489	0.328499		0.62579	0.409175	0.512016	0.228466	0.349628	0.303084
0.181921	0.330715	0.211178	0.208961	0.233489	0.328499		0.62579	0.388341	0.512016	0.2493	0.356277	0.303084
0.220043	0.338842	0.209996	0.202164	0.233489	0.311063		0.621358	0.388341	0.519995	0.2493	0.345934	0.480543
0.218861	0.338842	0.209996	0.207779	0.233489	0.311063		0.621358	0.390853	0.519847	0.265553	0.345934	0.293775
0.448775	0.333079	0.208961	0.207779	0.193151	0.303232		0.62254	0.396468	0.518813	0.243537	0.345934	0.293775
0.39765	0.359824	0.205267	0.293036	0.440944	0.34357		0.632587	0.407107	0.518813	0.248118	0.34948	0.475962
0.464437	0.359676	0.211178	0.293036	0.208223	0.358642		0.634952	0.396468	0.516596	0.240139	0.34948	0.475962
0.339876	0.335296	0.211178	0.240286	0.301459	0.346969		0.631701	0.40356	0.510686	0.257279	0.342536	0.275305
0.442569	0.333227	0.211178	0.229795	0.245015	0.326282		0.631701	0.393069	0.515414	0.257279	0.228613	0.275305
0.361892	0.326135	0.211178	0.221816	0.288751	0.293923		0.616777	0.415972	0.525757	0.267917	0.358642	0.483941
0.345639	0.3251	0.208961	0.189309	0.209257	0.293923		0.624608	0.39765	0.51438	0.249152	0.329681	0.275305
0.369871	0.351401	0.214428	0.280477	0.254176	0.314314		0.624756	0.395581	0.510834	0.249152	0.363222	0.480543
0.444785	0.355095	0.208961	0.233046	0.267917	0.353913		0.624756	0.397502	0.510834	0.249152	0.363222	0.480543
0.456311	0.344604	0.208961	0.233046	0.229057	0.349185		0.612049	0.397502	0.509799	0.251664	0.365586	0.293775
0.413756	0.333227	0.203199	0.233046	0.205711	0.349185		0.612049	0.412426	0.514232	0.244867	0.342536	0.293775
0.363813	0.322736	0.203199	0.229795	0.440944	0.336478		0.620176	0.399866	0.51305	0.251664	0.264076	0.479361
0.444785	0.33899	0.209996	0.225067	0.212655	0.336478		0.614413	0.399866	0.512016	0.251664	0.264076	0.321554
0.475815	0.338694	0.209996	0.225067	0.299242	0.311063		0.615447	0.399866	0.508617	0.284023	0.193742	0.321554
0.480691	0.358494	0.209996	0.225067	0.247379	0.307812		0.615447	0.39765	0.512016	0.284023	0.193742	0.480691
0.494432	0.343422	0.210143	0.225067	0.287569	0.307812		0.60407	0.393956	0.510834	0.238809	0.277965	0.480691
0.549694	0.337364	0.210143	0.185911	0.202164	0.307812		0.60407	0.400014	0.51305	0.258461	0.277965	0.300868
0.455276	0.323918	0.215906	0.298947	0.257426	0.307812		0.594761	0.386125	0.513198	0.275896	0.294218	0.471382
0.434294	0.322736	0.215906	0.223885	0.265701	0.307812		0.589146	0.381544	0.514232	0.275896	0.265405	0.312393
0.446854	0.322736	0.215758	0.223885	0.227727	0.307812		0.581019	0.370019	0.515414	0.250334	0.28491	0.472416
0.471234	0.334114	0.219304	0.223885	0.227727	0.352731		0.579985	0.357164	0.510982	0.259495	0.321849	0.350367
0.496353	0.351549	0.110849	0.217236	0.198914	0.359528		0.577621	0.35613	0.509504	0.271168	0.224919	0.473746
0.463403	0.34224	0.217088	0.206745	0.438579	0.359528		0.575257	0.349333	0.509652	0.258461	0.224919	0.333079
0.500195	0.33766	0.100358	0.206745	0.211621	0.331897		0.584418	0.334114	0.509652	0.258461	0.357459	0.473598
0.534771	0.323918	0.100358	0.213542	0.299095	0.326135		0.584418	0.334114	0.50847	0.258461	0.335591	0.318451
0.47611	0.352731	0.222998	0.280477	0.249595	0.311211		0.578655	0.371201	0.509652	0.304857	0.340172	0.471382
0.539499	0.318155	0.228466	0.280477	0.249595	0.311211		0.577621	0.389523	0.510834	0.265553	0.342536	0.357312
0.556639	0.293923	0.228466	0.247083	0.249595	0.311211		0.592545	0.371201	0.510834	0.270134	0.342536	0.464437
0.496649	0.346673	0.131535	0.241321	0.284171	0.336478		0.579837	0.371201	0.506253	0.303527	0.332045	0.321554
0.532554	0.286092	0.23541	0.217088	0.203494	0.362927		0.5856	0.34224	0.505219	0.263189	0.288456	0.298503
0.517483	0.317121	0.23541	0.207927	0.203494	0.362927		0.5856	0.34224	0.505219	0.280329	0.337955	0.47478
0.498126	0.261416	0.110701	0.270134	0.252994	0.355095		0.607468	0.345639	0.506105	0.280329	0.337955	0.443751
0.541568	0.10154	0.232012	0.24797	0.252994	0.330715		0.615447	0.342388	0.50847	0.280329	0.317121	0.443751
0.496649	0.10154	0.232012	0.24797	0.257722	0.311211		0.616777	0.337807	0.50847	0.292002	0.317121	0.486306
0.504923	0.10154	0.139662	0.24797	0.235854	0.346821		0.62254	0.382579	0.501525	0.272202	0.372531	0.273089
0.52428	0.307517	0.241025	0.24797	0.235854	0.346821		0.62254	0.387307	0.509652	0.272202	0.335739	0.244276
0.496797	0.299833	0.241025	0.244867	0.235854	0.359528		0.60407	0.387307	0.497979	0.281511	0.342684	0.244276
0.518517	0.103609	0.129319	0.212655	0.182808	0.353913		0.578655	0.382726	0.497092	0.289786	0.33899	0.244276
0.469018	0.321406	0.255062	0.221669	0.455867	0.353913		0.578655	0.366473	0.488965	0.279295	0.333227	0.278851
0.491921	0.371201	0.255062	0.23216	0.218418	0.335591		0.574961	0.366473	0.518813	0.279295	0.315939	0.278851
0.415086	0.116316	0.113065	0.242355	0.218418	0.322736		0.574961	0.355982	0.518813	0.314905	0.209996	0.466949
0.242946	0.116316	0.256983	0.239104	0.218418	0.310176		0.58427	0.359824	0.513198	0.314905	0.354209	0.278851
0.428532	0.331602	0.265405	0.224181	0.29673	0.34091		0.575109	0.352731	0.507435	0.263189	0.335591	0.495467
0.231568	0.106121	0.26644	0.224181	0.257722	0.34091		0.575109	0.358346	0.503889	0.263189	0.335591	0.322736
0.305153	0.307665	0.268804	0.22093	0.286387	0.370019		0.578803	0.359676	0.508617	0.287422	0.326135	0.479361
0.221225	0.339728	0.268952	0.245901	0.215167	0.370019		0.592545	0.365586	0.51305	0.287422	0.326135	0.350367
0.221225	0.312245	0.260677	0.245901	0.240286	0.354948		0.613231	0.359676	0.50847	0.295401	0.355095	0.350367
0.221225	0.301015	0.256244	0.230977	0.240286	0.354948		0.623722	0.36204	0.491329	0.295401	0.347116	0.469166
0.221225	0.385977	0.263041	0.230977	0.240286	0.354948		0.606139	0.36071	0.480986	0.286239	0.358642	0.373417
0.233342	0.125773	0.258461	0.221669	0.262302	0.336625		0.593874	0.361006	0.498126	0.286239	0.358642	0.373417
0.292741	0.125773	0.252698	0.221669	0.262302	0.314609		0.577473	0.354061	0.512016	0.318451	0.337955	0.467836
0.411539	0.339876	0.253732	0.217088	0.249743	0.314609		0.577473	0.361744	0.510834	0.318451	0.310472	0.467836
0.519995	0.320372	0.255062	0.217088	0.249743	0.314609		0.578507	0.355243	0.513198	0.318451	0.325248	0.353765
0.460891	0.30663	0.257279	0.211473	0.181626	0.331897		0.57969	0.356277	0.513198	0.318451	0.325248	0.363961
0.432078	0.218122	0.257279	0.211473	0.451287	0.365291		0.593579	0.349037	0.510834	0.277965	0.324066	0.429862
0.513937		0.258461	0.254914	0.237036	0.365291		0.609832	0.342388	0.508617	0.286092	0.356573	0.429862
0.493398		0.253732	0.254914	0.290081	0.368837		0.603922	0.344752	0.510982	0.286092	0.337807	0.259347
0.526792		0.248118	0.252846	0.264519	0.368837		0.580872	0.335591	0.512016	0.286092	0.337807	0.470348
0.548808		0.248118	0.252846	0.264519	0.349185		0.580872	0.344604	0.513198	0.271316	0.348298	0.345639
0.500195		0.246788	0.244867	0.286535	0.349185		0.576143	0.353765	0.513198	0.271316	0.348298	0.345639
0.536101		0.246788	0.244867	0.179114	0.349185		0.578803	0.373417	0.50847	0.295548	0.341354	0.472564
0.524723		0.246788	0.205563	0.225363	0.330715		0.600524	0.379476	0.50847	0.288604	0.341354	0.346969
0.521029		0.248118	0.205563	0.218713	0.313427		0.614265	0.388489	0.505071	0.293036	0.340172	0.471234
0.549842		0.255062	0.234376	0.148232	0.313427		0.614265	0.39174	0.507288	0.306926	0.342684	0.471234
0.518517		0.255062	0.234376	0.270134	0.313427		0.609832	0.389376	0.510834	0.306926	0.340172	0.366473
0.533589		0.262155	0.233194	0.198914	0.327317		0.583384	0.399866	0.509799	0.306926	0.344752	0.470495
0.533589		0.119862	0.227431	0.442126	0.327317		0.578507	0.399866	0.516744	0.296435	0.344752	0.353765
0.523393		0.268804	0.227431	0.247379	0.371201		0.578655	0.389671	0.512016	0.325543	0.340172	0.353765
0.534771		0.268804	0.224033	0.291116	0.104495		0.584418	0.389671	0.508617	0.325543	0.355539	0.471382
0.522211		0.123409	0.224033	0.263485	0.367655		0.584418	0.388193	0.508617	0.296583	0.337955	0.471382
0.554423		0.268804	0.220634	0.263485	0.367655		0.614413	0.384795	0.506253	0.296583	0.371201	0.31919
0.560185		0.134934	0.220634	0.290081	0.367655		0.617664	0.381544	0.507288	0.294218	0.343718	0.472416
0.539351		0.269986	0.238956	0.233489	0.35613		0.583236	0.364109	0.507288	0.279295	0.362188	0.348003
		0.148675	0.238956	0.233489	0.35613		0.583236	0.364109	0.505071	0.279295	0.348298	0.473598
		0.269099	0.251812	0.233489	0.35613		0.575257	0.347116	0.505071	0.302493	0.342388	0.346821
		0.106121	0.251516	0.182512	0.341206		0.57969	0.346969	0.505219	0.288899	0.341354	0.463403
		0.276931	0.246049	0.156063	0.341206		0.57969	0.342388	0.505071	0.307074	0.336773	0.32052
		0.182217	0.207927	0.341797	0.341206		0.606434	0.336478	0.505071	0.316087	0.349628	0.355095
		0.275749	0.283875	0.214724	0.341206		0.613379	0.34224	0.506253	0.303527	0.351845	0.482907
		0.275749	0.251516	0.393661	0.329681		0.571711	0.338842	0.511868	0.303527	0.349628	0.303084
		0.19847	0.244719	0.393661	0.344604		0.564914	0.341354	0.511868	0.339285	0.354209	0.260529
		0.272202	0.242503	0.262155	0.380362		0.577473	0.332045	0.511868	0.290968	0.350663	0.450548
		0.272202	0.214872	0.289933	0.383761		0.578803	0.315644	0.508322	0.30929	0.348298	0.450548
		0.272202	0.27102	0.247379	0.383761		0.608355	0.310176	0.503741	0.301163	0.348298	0.381544
		0.150892	0.27102	0.287422	0.378146		0.625938	0.322588	0.507435	0.307221	0.350663	0.457345
		0.278113	0.237774	0.240286	0.357164		0.625938	0.348298	0.510834	0.323179	0.346082	0.457345
		0.18	0.237774	0.240286	0.344604		0.565061	0.364109	0.513198	0.323179	0.3449	0.367803
		0.277965	0.24265	0.152813	0.344604		0.571711	0.373417	0.513198	0.290672	0.345048	0.469313
		0.215463	0.245901	0.408436	0.341206		0.576291	0.3746	0.500491	0.308108	0.342536	0.361006
		0.27235	0.215906	0.241616	0.341206		0.576291	0.370019	0.510834	0.308108	0.344752	0.466949
		0.27235	0.250482	0.354357	0.33766		0.601853		0.510834	0.308108	0.344752	0.368837
		0.262893	0.250482	0.354357	0.330715		0.621062		0.509652	0.308108	0.344752	0.461039
		0.26777	0.250482	0.26112	0.330715		0.576291		0.509652	0.302197	0.341206	0.461039
		0.239695	0.262893	0.287569	0.332045		0.579837		0.509652	0.302197	0.346082	0.382579
		0.271168	0.262893	0.234671	0.368837		0.579837		0.505071	0.328646	0.346082	0.385977
		0.271168	0.259643	0.247231	0.379328		0.588998		0.505071	0.285057	0.32052	0.385977
		0.28816	0.259643	0.247231	0.386273		0.588998		0.506253	0.305744	0.317121	0.477145
		0.25388	0.259643	0.184729	0.386125		0.614265		0.491034	0.305744	0.293184	0.446115
		0.313575	0.252846	0.268804	0.382579		0.581019		0.520143	0.312688	0.335591	0.448184
		0.243537	0.225215	0.203346	0.382579		0.570529		0.517483	0.312688	0.335591	0.385977
		0.243537	0.225215	0.460448	0.382579		0.605104		0.50847	0.288604	0.336625	0.252403
		0.310176	0.29673	0.261268	0.372383		0.600376		0.50847	0.288604	0.336625	0.487488
		0.244719	0.256244	0.293332	0.372383		0.572745		0.510834	0.301311	0.337955	0.374452
		0.299833	0.260973	0.224181	0.359528		0.577325		0.50847	0.311359	0.353027	0.374452
		0.242207	0.242503	0.287717	0.359528		0.610867		0.50847	0.311359	0.337955	0.374452
		0.242207	0.23216	0.160792	0.359528		0.5856		0.502559	0.283875	0.362336	0.47611
		0.310176	0.23216	0.160792	0.359528		0.58427		0.502559	0.303232	0.332193	0.375634
		0.237922	0.219304	0.269099	0.352731		0.603036		0.496944	0.320667	0.332193	0.472564
		0.310176	0.219304	0.147789	0.352731		0.59151		0.519995	0.320667	0.362336	0.371201
		0.232012	0.219304	0.15961	0.368837		0.575405		0.519995	0.320667	0.333375	0.383908
		0.232012	0.219304	0.15961	0.357459		0.588998		0.508617	0.291854	0.273532	0.487635
		0.309142	0.317417	0.408584	0.355095		0.608798		0.509652	0.29082	0.347116	0.444933
		0.227431	0.274714	0.253141	0.354948		0.570529		0.502855	0.329976	0.347116	0.478327
		0.305448	0.246049	0.359971	0.354948		0.591215		0.502855	0.312688	0.347116	0.428827
		0.225067	0.264371	0.2196	0.356277		0.609685		0.506401	0.312688	0.336773	0.199209
		0.310029	0.240139	0.2196	0.365438		0.583384		0.504923	0.312688	0.336773	0.250038
		0.222703	0.240139	0.308256	0.370019		0.588851		0.496944	0.292741	0.354209	0.466801
		0.316382	0.230977	0.180296	0.370019		0.620176		0.480839	0.295401	0.354209	0.342388
		0.215906	0.275896	0.253289	0.371201		0.577621		0.480839	0.32776	0.331011	0.480543
		0.317121	0.275896	0.266883	0.383761				0.475076	0.311359	0.354209	0.385977
		0.217975	0.269099	0.139071	0.383761				0.518665	0.311359	0.324066	0.469166
		0.318303	0.265405	0.277226	0.383761				0.512016	0.311359	0.262893	0.399866
		0.21369	0.249152	0.248265	0.389523				0.506105	0.287422	0.332193	0.464437
		0.3251	0.249152	0.44774	0.404742				0.510686	0.296583	0.238809	0.464437
		0.21236	0.248118	0.222112	0.409175				0.493694	0.296583	0.346082	0.367507
		0.21236	0.229648	0.222112	0.115134				0.521325	0.329976	0.333227	0.392922
		0.336625	0.229648	0.31062	0.410357					0.329976	0.350663	0.479361
		0.208961	0.23541	0.190639	0.410357					0.329976	0.327464	0.479361
		0.332193	0.23541	0.256244	0.416268					0.30929	0.27102	0.353913
		0.211325	0.306926	0.291116	0.41479					0.282693	0.27102	0.274123
		0.343718	0.306926	0.175863	0.113952					0.282693	0.328794	0.274123
		0.206449	0.267917	0.264814	0.415972					0.282693	0.258313
		0.347264	0.267917	0.165225	0.108189					0.282693	0.258313
		0.239843	0.265553	0.160792	0.418336					0.282693	0.3449
		0.516596	0.264371	0.376373	0.124					0.305891	0.331011
		0.281511	0.264371	0.1998	0.417154					0.328942	0.347116
		0.281511	0.264371	0.293332	0.417154					0.301311	0.347116
		0.281511	0.260825	0.241321	0.114691					0.291854	0.320667
			0.260825	0.264519	0.412721					0.291854	0.343718
			0.25388	0.204529						0.291854	0.324066
			0.25388	0.26245						0.306039	0.259643
			0.25388	0.227579						0.325248	0.323032
			0.25388	0.149414						0.325248	0.323032
			0.25388	0.274862						0.325248	0.268952
			0.250482	0.199948						0.298799	0.321849
			0.250482	0.331306						0.298799	0.231864
			0.268952	0.250777						0.283875	0.338842
			0.268952	0.250777						0.283875	0.318155
			0.268952	0.250777						0.283875	0.318155
			0.293332	0.270281						0.302345	0.265258
			0.293332	0.204824						0.302345	0.265258
			0.286387	0.218418						0.334557	0.333375
			0.286239	0.218418						0.314018	0.334114
			0.278113	0.210439						0.281511	0.320667
				0.158575						0.281511	0.264076
				0.158575						0.281511	0.328794
				0.3152						0.281511	0.328794
				0.209257						0.281511	0.336773
				0.331454						0.281511	0.316382
				0.331454						0.303527	0.338103
				0.258904						0.310324	0.318303
				0.277078						0.32776	0.327612
				0.232307						0.297765	0.327612
				0.232307							0.314905
				0.199948							0.32643
				0.15104							0.32643
				0.353174							0.316087
				0.243833
				0.243833
				0.243833
				0.290081
				0.216349
				0.216349
				0.285353
				0.285353
				0.152813
				0.26112
				0.26112
				0.167884
				0.440796
				0.218713
				0.305005
				0.240582
				0.287717
				0.16419
				0.235706
				0.235706
				0.235706
				0.211621
				0.211621
				0.211621
				0.211621
				0.440944
				0.210587
				0.273828
				0.255358
				0.255358
				0.255358
				0.255358
				0.255358
				0.24265
				0.230977
				0.188275
				0.446706

## Sheet: Fig4f
Tidal Volume (ml)
Independent Actuation							Synchronized Actuation
A	B	C	D	E	F		A	B	C	D	E	F
154.781	65.0073	82.1903	114.507	93.2262	147.991		197.445	108.812	147.907	168.901	111.182	146.995
148.589	63.014	29.4206	84.1115	106.638	150.569		198.309	108.98	147.2	169.181	105.38	133.129
154.563	62.8038	80.8115	18.708	87.1553	150.523		197.488	109.829	148.12	170.631	110.629	146.092
157.729	65.4719	27.6671	97.9375	89.9836	142.276		191.277	109.275	147.74	169.483	59.7844	133.408
160.769	68.0844	80.3721	107.428	100.52	137.249		191.698	112.895	148.924	170.186	100.246	145.172
161.51	67.6872	26.7711	118.054	79.6458	149.19		192.005	112.948	146.757	170.668	113.038	129.698
165.549	64.9958	85.6054	113.386	125.129	149.536		193.298	113.874	147.313	174.984	102.984	138.458
171.366	62.6038	32.6698	87.3675	93.7484	154.938		192.164	113.781	147.597	176.667	109.5	134.473
165.757	62.5519	84.6957	16.0591	117.839	149.514		192.255	115.035	147.563	172.931	105.383	136.08
181.436	63.7663	30.587	101.383	93.3548	143.035		190.783	114.265	150	172.268	104.943	137.262
181.98	66.0365	86.3739	108.031	103.803	138.798		191.075	115.074	149.531	173.577	110.894	123.58
172.779	68.82	33.1591	120.251	81.0555	154.289		190.488	112.701	150.014	176.233	105.855	127.627
177.398	65.1353	82.3918	111.065	66.2505	153.817		188.801	117.347	152.094	179.07	67.9389	130.27
178.925	63.3495	29.3213	87.5684	109.603	156.094		190.303	113.351	150.796	176.974	102.037	141.728
169.015	62.5708	78.2535	17.0324	83.6138	154.138		190.683	116.303	150.725	179.264	103.891	143.23
175.109	62.9986	24.9318	102.377	126.699	152.458		191.698	113.176	151.267	178.693	108.5	147.988
176.407	64.4422	125.729	110.682	95.3007	143.776		189.419	115.158	150.332	185.252	105.87	140.56
171.909	68.2367	126.318	121.062	115.467	158.073		190.982	114.545	151.631	180.053	111.301	149.906
178.17	66.5117	126.718	114.809	94.9483	157.76		192.074	114.841	150.587	179.452	107.277	135.429
170.161	63.0393	126.129	88.4256	104.061	166.505		192.146	114.658	150.613	179.426	113.159	149.76
172.165	61.0259	126.048	18.0372	74.8532	163.507		191.346	114.754	152.111	181.054	106.236	139
169.425	62.4097	127.61	103.26	69.5192	161.605		190.564	114.035	150.031	182.022	111.787	149.756
169.661	63.347	127.809	109.102	123.816	163.137		190.172	114.312	150.183	180.567	105.645	134.097
157.187	66.1647	127.112	123.617	90.2416	165.654		191.955	113.317	149.497	182.697	110.885	141.21
128.481	68.9114	128.205	106.349	127	166.339		188.434	114.538	148.395	181.354	107.805	137.945
158.881	63.7406	127.378	90.3342	96.2359	126.129		188.869	113.9	143.93	185.242	104.693	141.977
128.965	60.8053	128.55	20.5473	114.528	37.3001		187.26	112.835	148.789	180.146	110.249	144.92
142.388	63.7228	128.764	101.062	95.8448	166.389		189.43	109.919	147.856	179.454	105.728	139.185
123.889	62.7489	129.187	110.983	103.3	169.59		188.756	105.618	149.344	179.805	111.969	147.002
135.325	64.5325	129.201	123.374	64.5643	166.462		189.706	106.276	146.958	177.78	106.564	139.28
139.709	66.7498	130.12	110.574	18.2353	168.854		186.877	105.737	147.008	180.318	111.831	147.232
164.646	69.3737	131.733	95.3143	74.5351	164.916		186.82	106.818	147.542	176.985	105.197	135.063
187.891	61.2873	129.792	21.1278	128.356	164.32		187.596	107.498	146.954	175.436	112.608	145.785
170.445	59.7998	130.376	103.695	92.8554	163.633		188.4	108.628	146.575	177.849	107.254	137.012
170.112	64.7724	130.286	113.662	124.293	165.514		187.707	106.936	141.339	177.525	114.024	149.107
180.367	61.9925	131.143	122.594	96.8247	170.614		188.634	103.87	146.539	179.998	105.978	137.335
180.21	65.2658	130.325	111.942	110.443	133.052		187.777	105.972	146.782	176.886	113.06	148.304
210.943	70.2622	84.0289	100.265	91.8079	32.5345		188.201	107.676	148.314	175.105	105.399	135.607
195.985	61.8157	23.035	19.5311	63.2754	175.013		192.28	108.91	147.399	174.868	113.165	145.876
194.98	69.2328	85.047	106.989	102.762	137.903		190.784	111.912	147.566	174.791	105.386	133.9
199.678	17.1718	23.4068	115.149	85.3285	35.8839		191.988	112.673	148.079	175.05	111.124	146.627
204.388	58.641	87.0096	126.022	128.929	180.18		193.712	114.057	148.311	174.289	106.359	128.417
210.955	65.1212	24.6898	120.365	94.6996	182.691		192.28	114.703	148.081	173.188	112.165	137.333
227.023	61.1908	90.1901	110.73	119.316	196.379		192.533	114.625	149.795	173.004	106.822	134.175
212.203	63.77	26.7184	108.681	100.52	189.292		191.079	114.882	150.202	173.05	111.534	126.372
217.733	16.6082	133.388	18.6943	103.708	195.339		189.822	113.699	150.026	171.057	105.826	140.259
217.548	62.9838	96.0007	108.057	70.1461	193.657		188.809	114.233	150.286	171.076	111.305	139.456
218.377	62.1941	30.9316	124.892	74.6083	191.807		189.938	115.121	148.815	173.303	106.075	131.473
224.018	25.3099	98.9711	135.017	130.311	200.268		188.543	114.656	149.46	169.733	68.4342	121.681
242.259	59.7195	32.7578	120.682	91.2837	194.531		188.619	114.893	151.006	172.024	100.432	27.8817
233.497	77.2765	93.6267	104.87	122.901	192.765		190.2	114.861	150.938	171.867	103.627	128.895
226.572	28.8621	27.3366	19.2809	98.1113	154.403		193.577	115.575	152.295	172.399	104.968	144.308
	46.6182	96.9254	116.432	112.535	36.0083		190.804	114.167	151.494	170.381	109.581	138.794
	17.7908	30.7995	19.4687	90.187	196.148		192.482	114.548	151.466	169.907	105.671	149.049
	72.5626	103.356	114.39	65.92	161.603		192.037	112.295	150.145	173.067	107.42	140.006
	31.3947	112.518	133.094	115.262	34.6311		191.664	110.219	150.341	172.133	106.066	152.077
	58.7667	108.518	137.7	86.369	192.702		189.425	110.921	150.187	172.4	106.902	134.142
	26.5201	116.346	125.639	124.224	156.271		188.636	112.422	148.377	169.317	103.857	139.481
	60.2795	47.7422	129.03	97.8443	36.4926		186.902	111.639	150.972	171.43	108.817	143.641
	93.2739	125.117	119.262	112.768	191.986		188.56	110.898	150.223	171.501	104.626	141.511
	51.6314	54.7931	18.8321	97.2501	187.895		193.009	111.456	149.435	169.399	97.4666	141.873
	37.8717	124.955	116.948	98.574	190.331		192.741	110.438	148.577	169.722	112.84	119.641
	54.971	54.6222	132.162	72.902	190.307		189.616	111.478	148.819	168.381	104.152	112.991
	86.1466	123.95	138.998	73.7094	157.404		188.133	111.407	151.676	169.97	106.533	145.279
	55.7213	52.5482	134.746	127.424	39.0975		188.69	110.328	149.338	166.308	102.879	143.574
	34.6152	127.682	128.825	90.3267	155.098		188.022	111.365	149.841	169.231	104.518	149.19
	49.6008	55.8352	123.295	119.949	40.4471		190.836	110.23	150.614	169.983	99.8612	140.458
	25.364	128.755	21.0355	97.4118	192.565		193.474	111.165	150.375	172.396	95.2394	154.396
	73.127	58.0022	130.832	105.097			191.793	107.778	150.914	170.052	105.55	138.476
	67.464	131.048	144.013	87.2006			189.14	107.694	146.189	168.673	97.5126	146.533
		58.6575	155.431	87.0474			188.353	106.093	148.984	168.655	110.106	142.46
		130.672	159.999	118.623			188.317	105.115	150.508	169.993	102.774	140.053
		58.0054	153.08	87.4143			191.023	106.444	150.878	169.47	103.583	146.304
		132.724	153.693	121.885			192.369	107.03	150.689	171.095	100.169	136.097
		58.89	133.348	92.9076			193.355	105.992	150.744		93.9488	117.716
		134.533	19.9506	104.904			190.875	103.945	150.977		102.508	145.389
		59.8085	143.657	81.6792			188.469	103.262	147.805		94.1698	145.753
		135.668	19.1718	68.4479			186.968	101.386	149.39		109.466	152.157
		61.2554	150.089	119.948			191.208	99.8246	150.402		101.733	143.877
		135.005	153.501	91.4094			195.222	97.7423	151.507		104.254	152.236
		60.9861	166.439	122.113			190.463	99.7069	149.798		100.191	141.535
		134.861	174.89	96.6739			189.196	99.2389	150.954		101.541	149.698
		60.5107	172.31	105.881			188.246	98.8582	150.619		95.4756	137.198
		132.482	168.878	82.003			187.64	101.832	151.814		94.9222	144.444
		61.7381	166.575	70.7403			192.386	102.27	150.859		100.351	141.913
		134.452	163.681	125.528			194.835	102.374	146.664		92.172	130.904
		58.7923		92.8067			193.742	104.369	151.28		99.6704	143.318
		133.053		118.261			194.533	105.196	151.752		93.5018
		58.1416		97.037			191.587		149.159		106.345
		128.64		103.627			189.967		151.495		96.8686
		49.8053		57.4172			193.46		148.102		91.5595
		107.032		14.4154			194.795				99.7112
		151.004		74.6175			192.97				98.314
		138.532		128.611			192.103				94.1461
				91.0616			189.76				91.5859
				114.839			194.747				97.5787
				94.6357			193.439				101.292
				95.0984			191.337				96.0434
				85.0164			190.373				98.6133
				76.6433			195.039				95.2191
				124.744			191.861				99.6434
				92.6407			189.915				93.8228
				114.616			191.553				98.2884
				92.8276			192.343				93.8602
				96.0409			191.132
				86.4307			190.723
				77.3724			193.121
				124.32			190.696
							189.147
							192.656
							193.183
							189.597
							190.854
							193.281
							192.666
							193.566
							194.414
							192.056
							192.972

## Sheet: Fig5a
Time (s)	Actuator Pressure (psi)		Time (s)	Flow (L/s)		Time (s)	Volume (ml)		Time (s)	pH		Time (s)	pCO2
0.42	-1.04136		0.079	-0.268597		2.064	53.8915		0	7.449		0	37.8
2.208	19.9611		1.585	0.256097		4.885	74.1232		370.997	7.307		370.997	89.2
5.073	19.9348		4.436	0.236592		6.841	44.1557		618.152	7.294		618.152	68
7.922	19.9319		7.312	0.230977		8.825	42.6822
10.802	19.9523		10.167	0.260086		10.586	78.8779
13.571	19.9756		13.031	0.211325		12.376	51.8812
16.404	19.9436		15.832	0.241321		13.957	65.6481
19.365	19.9523		18.744	0.203199		15.926	75.905
22.246	19.8824		21.007	0.207927		17.795	54.0964
25.111	19.8941		22.939	0.124591		19.479	79.8792
27.944	19.9174		24.459	0.303675		21.254	52.3544
30.809	19.9116		26.293	0.219452		23.167	47.7151
33.69	19.8941		28.211	0.155029		24.932	92.5235
36.509	19.8999		30.133	0.190787		26.675	75.6391
39.275	19.8853		33.029	0.198914		28.37	91.3714
40.783	-0.965651		35.235	0.176898		30.223	85.6702
42.284	19.964		36.844	0.169805		31.993	66.1083
45.133	19.8824		38.751	0.347412		33.672	101.429
47.966	19.8795		40.528	0.179262		35.493	83.1258
50.83	19.9843		42.173	0.210291		37.263	78.3498
53.552	19.8446		44.126	0.255062		39.005	108.701
55.055	-0.956915		45.968	0.155916		40.872	98.5237
56.577	19.9378		47.472	0.241025		42.596	97.8318
59.441	19.8941		49.452	0.259791		44.4	88.6242
62.291	19.8388		51.434	0.173351		46.245	84.7306
65.011	19.9086		53.02	0.30929		47.98	104.339
66.519	-0.921975		54.77	0.257574		49.762	93.4997
68.021	19.8562		56.498	0.155177		51.568	98.6084
70.825	19.865		58.163	0.239252		53.289	109.333
73.702	19.8795		60.119	0.188275		55.116	101.089
76.567	19.9203		61.681	0.274566		56.87	114.052
79.448	19.9727		63.487	0.221669		58.615	94.8549
82.281	19.8853		65.406	0.20113		60.454	79.5406
85.162	19.9203		67.344	0.296435		62.191	120.109
87.69	19.9669		68.983	0.190639		63.972	102.938
90.187	19.9407		70.755	0.224033		65.748	98.071
92.684	19.996		72.485	0.234228		67.524	121.32
95.181	20.0047		74.125	0.177932		69.334	98.1169
97.693	19.9348		75.927	0.355686		70.992	109.713
100.206	19.8941		77.831	0.21369		72.782	87.5467
102.719	20.0338		79.466	0.233637		74.576	89.9092
105.167	20.0251		81.429	0.259938		76.287	125.311
107.681	20.0251		83.198	0.190491		78.138	115.568
110.193	19.9989		84.826	0.237922		79.862	107.909
112.69	20.0659		86.793	0.265553		81.651	106.505
115.187	19.9407		88.56	0.1998		83.489	98.258
117.684	20.0338		90.17	0.243833		85.219	112.99
120.18	19.9523		92.152	0.33367		86.992	101.969
122.693	19.9319		93.886	0.221964		88.855	101.604
125.19	19.9902		95.517	0.205711		90.575	109.052
127.719	19.8853		97.191	0.312836		92.337	129.89
130.2	20.0018		99.096	0.231125		94.168	110.24
132.68	20.0338		100.94	0.220487		95.933	105.611
135.192	19.9814		102.88	0.211473		97.67	126.977
137.69	20.0251		104.636	0.300129		99.486	107.709
140.186	20.0222		106.267	0.287569		101.329	98.3153
142.699	19.9086		108.149	0.167441		103.059	120.179
145.18	19.9785		109.678	0.340319		104.838	125.669
147.693	20.0571		111.616	0.29673		106.67	109.236
150.189	19.9552		113.588	0.25521		108.455	110.526
152.703	20.0251		115.091	0.182365		110.194	120.922
155.199	19.9727		116.955	0.304562		111.987	107.522
157.68	20.0106		118.757	0.248265		113.834	105.153
160.193	20.0106		120.402	0.200982		115.543	115.67
162.608	19.9203		122.185	0.344013		117.296	128.477
165.186	20.0251		124.133	0.258608		119.123	123.715
167.683	19.9843		126.06	0.183694		120.915	113.228
170.195	19.9203		127.714	0.242503		122.62	127.661
172.693	19.9902		129.644	0.287422		124.468	115.32
175.189	19.9989		131.176	0.272646		126.304	103.084
177.686	19.9523		133.136	0.214872		128.035	120.526
180.183	19.9348		134.671	0.3449		129.818	133.675
182.68	19.9989		136.544	0.303527		131.633	116.672
185.192	19.929		138.51	0.25388		133.43	114.048
187.69	19.9843		140.277	0.175715		135.154	127.228
190.186	19.9086		141.944	0.299095		136.934	111.557
192.683	19.9116		143.905	0.303675		138.768	106.724
195.196	19.9494		145.715	0.180444		140.586	124.596
197.725	19.9378		147.306	0.292002		142.35	129.742
200.189	20.0047		149.294	0.314018		144.205	118.734
202.686	19.9814		151.264	0.246049		146.028	117.825
205.183	20.0047		152.771	0.202312		147.784	123.404
207.711	20.0047		154.673	0.410801		149.618	120.001
210.192	20.0076		156.531	0.27368		151.485	121.688
212.689	20.0076		158.503	0.188275		153.279	118.368
215.186	19.9319		160.127	0.262155		155.02	133.455
217.699	20.0222		162.141	0.317564		156.875	110.396
220.179	19.9785		163.894	0.252994		158.733	113.438
222.692	20.0397		165.565	0.221964		160.485	120.878
225.189	20.0076		167.267	0.272498		162.317	143.071
227.701	19.9669		169.206	0.271464		164.196	123.894
230.182	19.8708		171.018	0.267917		165.988	116.872
232.712	19.9873		172.957	0.233489		167.736	136.704
235.192	19.964		174.651	0.371644		169.581	122.645
237.688	19.9698		176.44	0.291854		171.452	119.405
240.202	20.0833		178.459	0.265553		173.26	129.036
242.682	19.964		180.393	0.214724		175.053	137.634
245.179	19.9902		182.124	0.326726		176.9	122.962
247.692	20.0251		183.875	0.317564		178.792	114.596
250.204	20.0338		185.869	0.256392		180.603	133.74
252.685	19.9989		187.641	0.203199		182.398	136.716
255.182	19.9785		189.336	0.290968		184.292	116.006
257.695	20.0455		191.31	0.325691		186.176	120.543
260.191	19.9814		193.293	0.227283		187.978	137.037
262.688	19.9814		194.801	0.214872		189.802	137.786
265.217	19.9843		196.758	0.319781		191.675	124.312
267.698	19.9902		198.707	0.282989		193.533	128.328
270.194	20.0368		200.309	0.172169		195.339	129.584
272.692	19.9203		202.151	0.409619		197.149	121.879
275.188	20.0047		203.939	0.281659		198.974	122.38
277.701	19.9611		205.897	0.187093		200.752	121.094
280.182	19.9902		207.552	0.262155		202.461	130.103
282.695	19.996		209.311	0.302345		204.304	119.208
285.191	19.9756		211.159	0.248413		206.138	115.103
287.704	19.9378		212.936	0.25521		207.846	128.723
290.185	19.9669		214.689	0.360119		209.685	138.285
292.698	19.9523		216.634	0.271464		211.561	128.196
295.178	20.063		218.462	0.239104		213.373	127.291
297.691	19.9989		220.392	0.266735		215.13	142.255
300.188	20.0193		222.167	0.384352		217.016	132.674
302.684	20.0309		224.09	0.284023		218.922	123.732
305.181	20.0338		226.04	0.240286		220.755	131.657
307.694	20.0222		227.838	0.272498		222.571	148.714
310.19	19.9669		229.668	0.372679		224.486	137.668
312.704	20.0135		231.639	0.306039		226.423	129.332
315.216	19.929		233.646	0.275896		228.305	133.615
317.713	20.0222		235.355	0.191821		230.115	145.034
320.194	19.9348		237.25	0.344161		232.04	144.627
322.691	20.0571		239.304	0.341797		234.035	138.662
325.188	20.0222		241.259	0.319781		235.922	137.532
327.717	19.9814		243.286	0.236888		237.752	137.673
330.197	19.9436		245.055	0.212655		239.659	140.199
332.694	19.9698		246.883	0.287422		241.625	135.853
335.19	19.9931		248.76	0.309438		243.541	135.251
337.687	19.9756		250.748	0.258608		245.384	139.738
340.184	20.0135		252.704	0.263189		247.277	143.783
342.697	20.0135		254.64	0.31387		249.219	130.927
345.194	20.0571		256.438	0.279443		251.167	129.071
347.69	19.9989		258.497	0.208075		253.013	132.849
350.187	19.9989		260.173	0.274714		254.878	153.513
352.684	20.095		262.16	0.418927		256.839	127.138
355.197	20.0571		264.142	0.324509		258.779	131.131
357.693	20.0251		266.119	0.27368		260.649	131.3
360.19	20.0338		267.958	0.205563		262.504	141.011
362.687	19.9989		269.656	0.400162		264.453	138.465
365.184	20.0601		271.645	0.341649		266.41	129.667
367.696	19.996		273.616	0.309585		268.319	138.973
370.193	19.9407		275.4	0.229795		270.129	136.898
372.69	20.0018		277.156	0.371644		272.015	134.104
375.187	20.0455		279.081	0.335887		273.957	130.234
377.699	19.9843		281.056	0.304857		275.79	137.573
380.195	19.9785		282.838	0.230977		277.614	139.033
382.693	20.0571		284.653	0.376225		279.499	135.773
385.19	19.996		286.505	0.319633		281.434	129.012
387.719	19.9261		288.504	0.296435		283.26	136.355
390.183	20.0222		290.431	0.243833		285.061	140.652
392.696	20.0921		292.147	0.368394		286.953	133.478
395.193	19.9581		293.919	0.304857		288.881	125.215
397.706	19.9989		295.915	0.279443		290.705	136.364
400.202	20.0076		297.835	0.244867		292.502	142.596
402.683	20.0193		299.64	0.342536		294.383	131.159
405.196	19.9873		301.32	0.294218		296.284	121.658
407.693	19.9931		303.304	0.258756		298.093	136.586
410.189	19.996		305.252	0.262155		299.918	144.767
412.719	20.028		307.099	0.31062		301.821	124.621
415.199	19.9931		308.905	0.288604		303.726	126.481
417.695	20.0659		310.702	0.211178		305.519	133.537
420.192	20.0601		312.625	0.286387		307.376	151.028
422.722	19.9698		314.627	0.385534		309.301	128.766
425.186	20.0455		316.543	0.308256		311.205	127.922
427.699	19.9523		318.414	0.243833		313.074	131.28
430.196	20.0106		320.338	0.20246		314.898	144.792
432.724	20.0047		322.146	0.368098		316.831	137.249
435.189	20.0047		323.992	0.324361		318.786	133.874
437.686	19.9057		325.994	0.288604		320.648	137.774
440.199	20.0135		327.912	0.273532		322.497	141.767
442.695	20.0688		329.675	0.380953		324.447	136.866
445.192	19.9873		331.666	0.316382		326.396	128.262
447.688	19.9873		333.652	0.282989		328.272	136.691
450.202	20.0368		335.435	0.191673		330.113	147.071
452.698	20.0804		337.262	0.316382		332.036	144.925
455.195	20.0397		339.278	0.323327		334.021	141.069
457.692	20.0338		341.233	0.30929		335.95	143.765
460.188	20.0397		343.209	0.248413		337.797	138.754
462.701	20.0688		345.122	0.288751		339.74	147.952
465.198	20.0746		347.117	0.372826		341.726	134.929
467.695	19.9843		349.021	0.331306		343.681	133.609
470.192	19.9727		351	0.262155		345.567	133.31
472.72	20.1154		352.782	0.2196		347.389	148.774
475.201	19.9785		354.619	0.353027		349.335	140.448
477.698	20.0601		356.428	0.314905		351.275	135.338
480.195	20.0106		358.406	0.266587		353.129	142.37
482.707	20.028		360.289	0.264371		354.955	143.25
485.204	20.0047		361.947	0.302345		356.876	134.783
487.701	19.9552		363.827	0.288604		358.79	123.588
490.198	19.9057		365.597	0.251812		360.564	134.397
492.662	19.9814		367.533	0.280477		362.347	148.11
495.191	19.9436		369.449	0.32052		364.217	132.606
497.703	19.9552		371.268	0.306039		366.069	129.672
500.184	19.9319		373.207	0.222851		367.847	134.779
502.697	19.9261		374.841	0.24797		369.746	148.633
505.194	19.9843		376.812	0.326726		371.674	143.109
507.707	19.9057		378.747	0.318747		373.565	140.763
510.188	19.9931		380.708	0.249595		375.395	139.615
512.7	19.9436		382.612	0.29806		377.255	147.169
515.197	20.0542		384.62	0.382283		379.239	135.456
517.694	19.9319		386.514	0.354357		381.192	133.451
520.191	19.9669		388.491	0.303527		383.06	134.733
522.686	19.9028		390.411	0.275896		384.912	148.214
525.2	20.0309		392.157	0.391149		386.885	142.364
527.697	19.929		394.153	0.325543		388.864	132.742
530.194	20.0921		396.187	0.295548		390.755	139.12
532.69	19.9378		398.231	0.221816		392.598	150.486
535.187	20.0484		399.74	0.295548		394.525	150.154
537.7	19.9174		401.778	0.303823		396.532	143.227
540.213	19.9378		403.77	0.282989		398.425	139.73
542.693	19.8621		405.821	0.205563		400.269	143.716
545.189	20.0338		407.726	0.205563		402.194	147.225
547.702	19.9116		409.64	0.339285		404.176	141.527
550.135	19.8853		411.554	0.287569		406.132	142.297
552.696	19.9348		413.595	0.266735		408.076	141.527
555.193	20.0455		415.392	0.192856		409.98	147.446
557.69	19.9465		417.207	0.287569		411.963	141.041
560.203	19.8737		419.338	0.289786		413.941	136.44
562.699	19.8417		421.407	0.299095		415.882	140.279
565.196	20.0047		423.366	0.23216		417.806	142.152
567.693	19.8475		425.213	0.205711		419.767	149.82
570.205	19.8999		427.129	0.334852		421.755	138.837
572.686	19.9319		429.015	0.286387		423.708	135.944
575.231	20.0047		430.994	0.238956		425.599	139.578
577.696	19.9465		432.73	0.245015		427.471	145.15
580.193	19.9116		434.655	0.409619		429.411	136.31
582.705	19.8941		436.589	0.321111		431.375	131.95
585.202	19.9785		438.53	0.282841		433.256	133.89
587.715	19.9203		440.412	0.26777		435.106	139.183
590.196	19.8941		442.293	0.33234		437.03	136.555
592.692	19.9145		444.296	0.341797		438.993	131.69
595.189	19.8824		446.21	0.325543		440.895	133.533
597.702	19.9203		448.124	0.259791		442.745	135.969
600.199	19.8504		450.019	0.291263		444.667	141.426
602.711	19.9756		451.941	0.355686		446.622	135.437
605.192	19.8475		453.857	0.345195		448.548	132.231
607.689	19.929		455.791	0.277226		450.402	132.769
610.202	19.9203		457.648	0.279443		452.277	145.684
612.698	19.9552		459.62	0.334852		454.216	132.363
615.195	19.9465		461.485	0.340467		456.143	128.449
617.692	19.9756		463.443	0.267917		457.972	132.261
620.22	19.9116		465.309	0.263337		459.837	150.189
622.701	19.9494		467.153	0.388784		461.787	134.907
625.15	19.8883		469.119	0.32909		463.745	125.541
627.695	19.8417		471.047	0.29806		465.606	134.578
630.159	19.9581		472.952	0.259791		467.455	147.317
632.688	19.9611		474.673	0.38908		469.415	136.481
635.217	19.9902		476.741	0.327908		471.376	127.737
637.698	19.8999		478.683	0.320963		473.264	133.119
640.211	19.9436		480.6	0.253141		475.088	143.923
642.691	19.9436		482.499	0.276192		477.021	142.801
645.204	19.9523		484.411	0.348594		479.026	134.934
647.7	19.865		486.36	0.340615		480.941	132.748
650.197	19.8999		488.295	0.239991		482.8	136.776
652.694	19.8824		490.195	0.260973		484.762	147.279
655.222	19.9698		492.15	0.36928		486.763	130.501
657.704	19.8999		494.309	0.29082		488.764	130.759
660.2	19.8912		496.27	0.301311		490.721	132.513
662.729	19.9552		498.343	0.263337		492.668	139.048
665.194	19.8999		500.222	0.275896		494.663	147.832
667.691	19.8737		502.14	0.413017		496.663	139.61
669.999	19.3088		504.068	0.348446		498.672	134.563
			506.005	0.265553		500.578	133.992
			507.883	0.239104		502.462	146.009
			509.811	0.228761		504.467	141.801
			511.961	0.308108		506.485	132.514
			514.032	0.316382		508.444	138.111
			515.953	0.288604		510.392	140.886
			517.84	0.277374		512.351	152.976
			519.685	0.40622		514.32	134.986
			521.662	0.345195		516.298	129.25
			523.714	0.271168		518.179	133.759
			525.779	0.210291		520.046	140.819
			527.665	0.226397		522.052	142.194
			529.666	0.375043		524.122	138.132
			531.601	0.337069		526.155	140.891
			533.534	0.301015		528.07	136.143
			535.388	0.273532		529.956	146.537
			537.233	0.343866		531.931	136.717
			539.326	0.287422		533.919	128.103
			541.347	0.286239		535.857	131.142
			543.406	0.255358		537.758	132.963
			545.275	0.264371		539.735	143.703
			547.15	0.398241		541.73	136.767
			549.047	0.347412		543.709	132.174
			551.077	0.250777		545.589	133.116
			552.831	0.224033		547.437	143.7
			554.715	0.262007		549.442	138.014
			556.889	0.311802		551.453	130.582
			558.951	0.339137		553.407	136.731
			560.992	0.233194		555.322	141.366
			562.751	0.202164		557.297	150.912
			564.731	0.29673		559.368	137.654
			566.902	0.32776		561.365	129.204
			568.832	0.338251		563.354	140.111
			570.716	0.228466		565.254	143.064
			572.854	0.203494		567.216	150.314
			574.681	0.36928		569.249	133.048
			576.76	0.342684		571.256	135.421
			578.68	0.336034		573.226	138.98
			580.538	0.222851		575.111	148.228
			582.684	0.215758		577.063	148.045
			584.663	0.376225		579.101	140.027
			586.612	0.356868		581.106	139.747
			588.624	0.270134		583.054	143.25
			590.639	0.202312		584.981	149.705
			592.49	0.238956		586.995	145.827
			594.457	0.32776		589.027	139.013
			596.371	0.34623		590.984	141.469
			598.24	0.230977		592.85	139.939
			600.089	0.243685		594.777	150.766
			602.163	0.3647		596.757	132.954
			604.068	0.322145		598.749	133.182
			606.066	0.325543		600.633	136.801
			607.894	0.289786		602.52	150.115
			609.69	0.409619		604.459	145.216
			611.603	0.320815		606.406	132.474
			613.664	0.275896		608.296	137.853
			615.506	0.23083		610.135	139.456
			617.218	0.3152		612.037	138.233
			619.292	0.354357		614.001	140.072
			621.145	0.339433		615.883	139.068
			622.935	0.280477		617.692	143.189
			624.764	0.347412		619.579	145.018
			626.778	0.311802		621.512	136.468
			628.721	0.311654		623.409	135.952
			630.673	0.264371		625.242	136.624
			632.482	0.294514		627.163	143.965
			634.336	0.359085		629.092	140.69
			636.302	0.295696		630.978	136.565
			638.247	0.222998		632.789	137.577
			640.186	0.254028		634.717	147.01
			642	0.348594		636.667	140.777
			643.898	0.321111		638.59	139.577
			645.972	0.264371		640.472	137.268
			647.919	0.262007		642.349	146.568
			649.688	0.40164		644.351	140.166
			651.611	0.325839		646.315	134.181
			653.686	0.302493		648.209	137.165
			655.673	0.272498		650.094	141.115
			657.488	0.285205		652.044	141.16
			659.611	0.323179		654.071	142.151
			661.557	0.357755		656.041	137.381
			663.448	0.289786		657.973	137.077
			665.468	0.235558		659.898	152.343
			667.215	0.339433		661.88	145.056
			669.319	0.325396		663.881	141.537
						665.817	151.418
						667.692	130.053
						669.808	136.837

[truncated: 26 more sheets: Fig5b, Fig5c, Fig6a, Fig6b, Fig6c, Fig6d, Fig6e, Fig6f, Fig7a, Fig7b, Fig7c, Fig7d, Fig7e, Fig7f, Fig7g, EDFig1a-c, EDFig1d-f, EDFig1g-l, EDFig1p, EDFig1q …]
